# Supplementary material for: Malaria Parasite CLAG3, a Protein Linked to Nutrient Channels, Participates in High Molecular Weight Membrane-Associated Complexes in the Infected Erythrocyte
Source: PLoS One. 2016 Jun 14;11(6):e0157390. doi: 10.1371/journal.pone.0157390 (PMC4907441; doi:10.1371/journal.pone.0157390)
Supplement: S1 Table — Each tab represents an independent mass spectrometry experiment analyzed with PEAKS v. 7.5. (XLS) [file pone.0157390.s001.xls]

## Sheet: Legend
Supplementary Table 1. Summary of mass spectrometry data
Each tab represents an independent mass spectrometry experiment analyzed with PEAKS v. 7.5.
NP: Native PAGE
SDS: SDS PAGE
NC: Negative control

## Sheet: NP 720kDa(1)
Protein Accessions	Description	Avg. Mass	Coverage (%)	#Unique	#Peptides	-10lgP	# Spectra	Area	Other Protein Matches/Notes
PF3D7_0929400	high molecular weight rhoptry protein 2 (RhopH2) - [Pf3D7_09_v3:1175203-1180762(+)]	162664	50	76	76	388	215	937333	--
Protein Accessions	Peptide	PTM	RT	z	m/z	Length	ppm	-10lgP	#Spec	Area	Start	End	Unique
PF3D7_0929400	K.SLYGNNNNNNAGSESDVTLK.S		20.26	2	1055.98	20	-2.5	99.03	5	199000	103	122	Y
PF3D7_0929400	K.NNDQLTFLETQVAK.I		31.47	2	810.915	14	0.2	94.15	2	519000	588	601	Y
PF3D7_0929400	K.DFTQTNALTNLPNLDNKK.T		30.01	2	1024.03	18	2.3	86.36	2	20300	477	494	Y
PF3D7_0929400	K.SVYYDDDVSLYR.K		26.35	2	747.842	12	0.8	86.04	2	479000	834	845	Y
PF3D7_0929400	K.YM(+15.99)TIYINEAYIK.N	Oxidation (M)	29.94	2	769.384	12	0.2	84.75	2	159000	1255	1266	Y
PF3D7_0929400	K.SLYGNNNNNN(+.98)AGSESDVTLK.S	Deamidation (NQ)	20.76	2	1056.48	20	-2.2	83.8	1	96400	103	122	Y
PF3D7_0929400	K.NIVSDALTSEEIKR.H		27.3	2	787.923	14	0.7	83.36	2	149000	1267	1280	Y
PF3D7_0929400	K.NIVSDALTSEEIK.R		29.95	2	709.872	13	0	82.65	2	66700	1267	1279	Y
PF3D7_0929400	K.ELETILNNSPFSEEQTM(+15.99)K.L	Oxidation (M)	32.97	2	1063.5	18	-0.2	82.6	3	122000	1010	1027	Y
PF3D7_0929400	K.DFTQTNALTNLPNLDNK.K		32.27	2	959.978	17	-1.2	82.36	5	46500	477	493	Y
PF3D7_0929400	K.GSQNTEGESEVPSDDEINK.T		16.58	2	1017.94	19	-0.5	81.97	3	284000	130	148	Y
PF3D7_0929400	K.TQYEENKLSEYR.A		16.95	2	780.371	12	0.6	79.38	4	22800	445	456	Y
PF3D7_0929400	K.YLYM(+15.99)DEYLSEGDK.A	Oxidation (M)	25.37	2	821.352	13	-0.8	78.9	2	55600	52	64	Y
PF3D7_0929400	K.YIISDDLYYVNM(+15.99)K.V	Oxidation (M)	31.11	2	826.898	13	1	78.2	3	73600	296	308	Y
PF3D7_0929400	K.SLYGNNN(+.98)NNNAGSESDVTLK.S	Deamidation (NQ)	20.92	2	1056.48	20	1	78.11	1	96400	103	122	Y
PF3D7_0929400	K.YMTIYINEAYIK.N		33.81	2	761.386	12	-0.2	77.39	1		1255	1266	Y
PF3D7_0929400	R.LFVTEGTLEYLLLDK.I		45.73	2	877.484	15	-0.4	77.24	4	18800	1193	1207	Y
PF3D7_0929400	K.KELETILNNSPFSEEQTMK.L		31.65	3	746.703	19	-0.3	77.1	2	94600	1009	1027	Y
PF3D7_0929400	K.QPYYLMSNVPLNNPK.K		30.71	2	889.449	15	-1.5	76.52	3	94500	1174	1188	Y
PF3D7_0929400	K.NSQNYSLTHTEEMIK.I		23.17	2	897.922	15	2.4	75.37	3	11300	803	817	Y
PF3D7_0929400	K.N(+.98)NDQLTFLETQVAK.I	Deamidation (NQ)	33.58	2	811.409	14	2.1	74.8	1	10300	588	601	Y
PF3D7_0929400	R.ITEDKHLINADDVSPSYINLYR.S		30.23	3	859.439	22	0.9	74.74	4	236000	412	433	Y
PF3D7_0929400	K.YIISDDLYYVNMK.V		34.35	2	818.899	13	-1.6	74.38	1	66900	296	308	Y
PF3D7_0929400	K.YLYMDEYLSEGDK.A		31.03	2	813.356	13	0.5	72.7	1	29700	52	64	Y
PF3D7_0929400	K.QPYYLM(+15.99)SNVPLNNPK.K	Oxidation (M)	25.94	2	897.448	15	0.4	72.6	6	132000	1174	1188	Y
PF3D7_0929400	K.YGAEQGVGSADSNTK.L		11.54	2	742.336	15	-1	71.41	1	6960	30	44	Y
PF3D7_0929400	K.ADSDITYFVK.Q		26.61	2	579.788	10	0.9	71.19	3	912000	378	387	Y
PF3D7_0929400	K.SVYYDDDVSLYRK.L		23.21	2	811.889	13	0.2	70.22	4	11300	834	846	Y
PF3D7_0929400	K.KELETILNNSPFSEEQTM(+15.99)K.L	Oxidation (M)	29.95	3	752.034	19	-1	69.24	2	88700	1009	1027	Y
PF3D7_0929400	K.VHDFLVLTSQSNENLLPNKEK.L		30.35	3	809.096	21	0.3	68.8	2		170	190	Y
PF3D7_0929400	R.SNNIVALYILK.T		36.58	2	624.371	11	-0.1	68.23	3	863000	434	444	Y
PF3D7_0929400	K.KDFTQTNALTNLPNLDNK.K		28.96	3	683.02	18	-0.2	67.58	1	37500	476	493	Y
PF3D7_0929400	K.SLYGNN(+.98)NNNNAGSESDVTLK.S	Deamidation (NQ)	20.72	2	1056.48	20	-2.2	67.49	1	96400	103	122	Y
PF3D7_0929400	R.FDKYIISDDLYYVNMK.V		34.61	3	676.332	16	-0.2	67.42	3	116000	293	308	Y
PF3D7_0929400	K.YFDEYFFASGGK.I		33.52	2	715.817	12	0.2	66.95	2	421000	201	212	Y
PF3D7_0929400	R.ILWM(+15.99)HASSNLGTGTYLK.N	Oxidation (M)	28.65	3	636.661	17	0.4	66.6	1	150000	1045	1061	Y
PF3D7_0929400	R.YYESVSIYIR.L		29.18	2	646.83	10	0.2	65.93	2	52900	243	252	Y
PF3D7_0929400	R.VSNITNDMIK.K		21.42	2	567.794	10	-1.7	65.62	1	311000	466	475	Y
PF3D7_0929400	K.YNASYAYFTLM(+15.99)NM(+15.99)IGK.N	Oxidation (M)	33.89	3	640.294	16	-1.8	65.32	3	18000	713	728	Y
PF3D7_0929400	R.IYDM(+15.99)TINNALVPEIQPYNR.R	Oxidation (M)	33.41	2	1140.57	19	0.9	65.22	5	35100	1234	1252	Y
PF3D7_0929400	K.HLINADDVSPSYINLYR.S		31.04	3	664.006	17	0.4	64.1	2	268000	417	433	Y
PF3D7_0929400	R.SN(+.98)NIVALYILK.T	Deamidation (NQ)	37.75	2	624.864	11	-0.1	63.67	1	94300	434	444	Y
PF3D7_0929400	K.ELETILNNSPFSEEQTMK.L		34.57	3	704.005	18	-0.8	63.65	3	334000	1010	1027	Y
PF3D7_0929400	R.IYDMTINNALVPEIQPYNR.R		37.08	2	1132.57	19	0.2	63.15	5	34100	1234	1252	Y
PF3D7_0929400	R.FDKYIISDDLYYVNM(+15.99)K.V	Oxidation (M)	32.01	3	681.664	16	-0.4	62.96	1	136000	293	308	Y
PF3D7_0929400	K.SLYGN(+.98)NNNNNAGSESDVTLK.S	Deamidation (NQ)	21.16	3	704.653	20	-1.7	62.82	3	210000	103	122	Y
PF3D7_0929400	R.VSNITNDM(+15.99)IK.K	Oxidation (M)	15.09	2	575.793	10	1.3	62.37	1	238000	466	475	Y
PF3D7_0929400	K.KSVYYDDDVSLYR.K		23.75	3	541.595	13	0.2	61.91	1	48800	833	845	Y
PF3D7_0929400	K.SLYGNNNNN(+.98)NAGSESDVTLK.S	Deamidation (NQ)	20.71	3	704.653	20	-1.1	61.43	1	210000	103	122	Y
PF3D7_0929400	K.LQLFFTM(+15.99)AFK.D	Oxidation (M)	39.61	2	631.337	10	0.7	60.36	1	21900	520	529	Y
PF3D7_0929400	K.EYNEFLQDKR.A		19.36	2	671.326	10	1.1	59.61	2	49300	995	1004	Y
PF3D7_0929400	K.IDDINNLNIYEHK.E		25.33	2	800.901	13	-0.9	59.52	5	24300	323	335	Y
PF3D7_0929400	K.NTIKEGNEFLM(+15.99)SILHM(+15.99)K.S	Oxidation (M)	34.53	3	679.676	17	-0.5	57.43	1	22500	86	102	Y
PF3D7_0929400	K.EKLFEQIVDQIK.Y		34.93	2	745.418	12	1.5	55.59	1	14600	189	200	Y
PF3D7_0929400	K.MQVLFITLR.D		39.98	2	560.831	9	0.2	55.08	1	108000	1114	1122	Y
PF3D7_0929400	K.LFEQIVDQIK.Y		33.93	2	616.848	10	0.5	53.61	4	993000	191	200	Y
PF3D7_0929400	R.KYM(+15.99)TIYINEAYIK.N	Oxidation (M)	27.17	3	555.957	13	0.3	53.42	2	76400	1254	1266	Y
PF3D7_0929400	R.IYDM(+15.99)TINNALVPEIQPYNRR.K	Oxidation (M)	31.27	3	812.75	20	0.9	52.03	2	135000	1234	1253	Y
PF3D7_0929400	R.ILWMHASSNLGTGTYLK.N		32.2	3	631.329	17	-0.3	51.45	1	39500	1045	1061	Y
PF3D7_0929400	K.LPLEDYYK.L		25.07	2	520.768	8	-0.3	51.39	1	907000	927	934	Y
PF3D7_0929400	K.SLYGNN(+.98)NN(+.98)NNAGSESDVTLK.S	Deamidation (NQ)	21.46	3	704.981	20	-1.4	51.14	1		103	122	Y
PF3D7_0929400	K.YNFLDIYK.Q		33.62	2	538.277	8	1.2	50.54	1	101000	222	229	Y
PF3D7_0929400	K.SLYGN(+.98)NNN(+.98)NNAGSESDVTLK.S	Deamidation (NQ)	21.51	3	704.982	20	-0.6	50	1		103	122	Y
PF3D7_0929400	K.SLYGNNNNN(+.98)N(+.98)AGSESDVTLK.S	Deamidation (NQ)	21.44	3	704.981	20	-1.7	49.67	1		103	122	Y
PF3D7_0929400	R.VSNITNDM(+15.99)IKK.D	Oxidation (M)	12.22	2	639.841	11	1.2	49.53	1	13500	466	476	Y
PF3D7_0929400	K.NHDIYSK.G		7.3	2	438.714	7	-0.8	49.24	2	20700	729	735	Y
PF3D7_0929400	K.M(+15.99)QVLFITLR.D	Oxidation (M)	35.01	2	568.828	9	-0.5	49.02	1	157000	1114	1122	Y
PF3D7_0929400	R.VSNITNDMIKK.D		17.72	2	631.842	11	0	48.83	2	8680	466	476	Y
PF3D7_0929400	K.TTEYYLK.E		17.45	2	459.234	7	0.1	48.51	2	241000	495	501	Y
PF3D7_0929400	K.YLYM(+15.99)DEYLSEGDKATFEK.K	Oxidation (M)	27.34	3	740.002	18	0.5	48.03	1	203000	52	69	Y
PF3D7_0929400	R.IYDMTINNALVPEIQPYNRR.K		34.89	3	807.419	20	1.6	47.47	2	89500	1234	1253	Y
PF3D7_0929400	K.N(+.98)GYHVMNDDKLK.L	Deamidation (NQ)	17.1	3	478.894	12	-0.4	46.83	2	69600	632	643	Y
PF3D7_0929400	K.GSQNTEGESEVPSDDEINKTIM(+15.99)NFVK.F	Oxidation (M)	35.13	3	962.11	26	-0.2	45.9	2	87300	130	155	Y
PF3D7_0929400	K.YNASYAYFTLMNM(+15.99)IGK.N	Oxidation (M)	39.67	3	634.964	16	0.3	45.47	1	9090	713	728	Y
PF3D7_0929400	K.N(+.98)GYHVM(+15.99)NDDKLK.L	Deamidation (NQ); Oxidation (M)	13.14	3	484.226	12	-0.3	44.97	1	49300	632	643	Y
PF3D7_0929400	K.NVDKIQVSK.I		11.73	2	515.799	9	1.5	44.39	1	65500	314	322	Y
PF3D7_0929400	K.QLDDEEIER.F		16.02	2	573.767	9	-0.4	41.38	4	858000	388	396	Y
PF3D7_0929400	K.QLMSAIR.K		19.2	2	409.731	7	-0.2	40.55	1	145000	363	369	Y
PF3D7_0929400	K.DFFFMK.Q		35.11	2	417.697	6	0.3	40.54	1	55600	765	770	Y
PF3D7_0929400	K.RVSNITNDMIK.K		19.27	2	645.846	11	1.1	40.06	1	4270	465	475	Y
PF3D7_0929400	K.ILGLLTVTLWAK.E		45.74	2	664.427	12	8.2	39.62	1	31900	818	829	Y
PF3D7_0929400	K.VHDFLVLTSQSNENLLPNK.E		32.75	3	723.384	19	1	39.59	1	415000	170	188	Y
PF3D7_0929400	K.LSLAPDM(+15.99)VK.T	Oxidation (M)	20.8	2	495.27	9	-1.1	39.54	1	233000	935	943	Y
PF3D7_0929400	K.LMDMELK.H		24.03	2	440.219	7	-0.2	39.21	1	64400	279	285	Y
PF3D7_0929400	K.LANNIEK.S		9.95	2	401.227	7	0.5	38.95	1	294000	863	869	Y
PF3D7_0929400	R.IHPNDFLNNK.V		20.43	2	606.311	10	-1.4	38.64	3	160000	1159	1168	Y
PF3D7_0929400	K.ELETILNN(+.98)SPFSEEQTM(+15.99)K.L	Deamidation (NQ); Oxidation (M)	31.21	3	709.665	18	0.9	37.82	1	13000	1010	1027	Y
PF3D7_0929400	K.GSQNTEGESEVPSDDEINKTIMNFVK.F		37.25	3	956.777	26	-1.4	36.67	1	89000	130	155	Y
PF3D7_0929400	K.NGYHVM(+15.99)NDDKLK.L	Oxidation (M)	11.5	3	483.898	12	-0.1	36.2	1	41200	632	643	Y
PF3D7_0929400	K.LM(+15.99)YKPMNVEK.L	Oxidation (M)	17.29	3	423.551	10	0.1	35.87	2	81600	917	926	Y
PF3D7_0929400	K.KVHDFLVLTSQSNENLLPNK.E		30.72	4	574.812	20	-0.8	35.09	2	84500	169	188	Y
PF3D7_0929400	R.IHPN(+.98)DFLNNK.V	Deamidation (NQ)	19.53	3	404.872	10	0.6	34.23	2		1159	1168	Y
PF3D7_0929400	R.KYVTTLTK.A		12.77	2	477.286	8	-0.9	33.16	1	156000	370	377	Y
PF3D7_0929400	K.TIMNFVK.F		25.61	2	426.736	7	-1.3	32.77	1	245000	149	155	Y
PF3D7_0929400	K.LMDM(+15.99)ELK.H	Oxidation (M)	16.81	2	448.217	7	0.7	32.56	1	64800	279	285	Y
PF3D7_0929400	K.NLKDM(+15.99)IDINLSIHK.W	Oxidation (M)	27.6	3	557.303	14	-0.5	32.51	1		882	895	Y
PF3D7_0929400	K.DFFFM(+15.99)K.Q	Oxidation (M)	29.02	2	425.694	6	-0.3	32.47	1	88300	765	770	Y
PF3D7_0929400	K.YVTTLTK.A		14.62	2	413.239	7	-0.5	32.13	1	215000	371	377	Y
PF3D7_0929400	K.EYNEFLQDK.R		22.11	2	593.274	9	-0.9	32.08	2	83500	995	1003	Y
PF3D7_0929400	K.SLYLSLK.G		26.88	2	412.25	7	-0.2	32.06	2	527000	123	129	Y
PF3D7_0929400	K.STYLTEPILTEEHFNLTHKPVYDFSSVK.H		34.81	4	824.669	28	0.1	31.89	3	139000	1295	1322	Y
PF3D7_0929400	K.LSLAPDMVK.T		25.93	2	487.274	9	3.2	31.7	1	363000	935	943	Y
PF3D7_0929400	K.NGYHVMNDDKLK.L		14.97	3	478.566	12	-0.4	29.29	1	34100	632	643	Y
PF3D7_0929400	K.TIM(+15.99)NFVK.F	Oxidation (M)	18.56	2	434.733	7	0.1	29.15	1	237000	149	155	Y
PF3D7_0929400	K.EISEDLIK.N		22.33	2	473.758	8	0.4	28.85	1	154000	1363	1370	Y
PF3D7_0929400	K.DFTQTN(+.98)ALTNLPNLDNKK.T	Deamidation (NQ)	29.59	3	683.347	18	-1.3	28.2	1	16800	477	494	Y
PF3D7_0929400	K.WNPAEIEK.L		22.03	2	493.75	8	-1.3	28.1	1	113000	896	903	Y
PF3D7_0929400	K.LM(+15.99)YKPM(+15.99)NVEK.L	Oxidation (M)	13.7	2	642.819	10	-0.7	28.04	1	8100	917	926	Y
PF3D7_0929400	K.ETMHLSAK.N		11.35	2	458.732	8	1.8	27.65	1	11000	336	343	Y
PF3D7_0929400	K.ELETILN(+.98)NSPFSEEQTMK.L	Deamidation (NQ)	32.98	3	704.328	18	-7.4	27.36	1		1010	1027	Y
PF3D7_0929400	K.LMYKPMNVEK.L		19.33	2	626.825	10	0.3	27.31	1	7890	917	926	Y
PF3D7_0929400	K.SLYGN(+.98)NN(+.98)NNNAGSESDVTLK.S	Deamidation (NQ)	21.54	3	704.98	20	-3	27.23	1		103	122	Y
PF3D7_0929400	K.IDDINNLNIYEHKETM(+15.99)HLSAK.N	Oxidation (M)	23.88	3	838.748	21	-0.4	27.02	1	9750	323	343	Y
PF3D7_0929400	K.KELETILNN(+.98)SPFSEEQTM(+15.99)K.L	Deamidation (NQ); Oxidation (M)	28.31	3	752.362	19	-1.5	26.92	1		1009	1027	Y
PF3D7_0929400	K.LMYKPM(+15.99)NVEK.L	Oxidation (M)	15.72	2	634.822	10	-1.6	26.46	1	3890	917	926	Y
PF3D7_0929400	K.QSLPIIDHVYHK.D		24.79	3	483.933	12	0.2	25.1	1	221000	771	782	Y
PF3D7_0929400	R.IHPNDFLN(+.98)NK.V	Deamidation (NQ)	20.38	3	404.872	10	0.4	24.97	1		1159	1168	Y
PF3D7_0929400	K.DM(+15.99)IDINLSIHK.W	Oxidation (M)	26.14	3	438.896	11	1.4	24.1	1	7470	885	895	Y
PF3D7_0929400	K.YLYMDEYLSEGDKATFEK.K		32.29	3	734.67	18	0.6	24.04	1	72400	52	69	Y
HB33recCLAG3.2	CLAG3.2 (1428 aa)	168336	47	18	81	383.84	198	740000	--
Protein Accessions	Peptide	PTM	RT	z	m/z	Length	ppm	-10lgP	#Spec	Area	Start	End	Unique
HB33recCLAG3.1,HB33recCLAG3.2	K.NVAEAMYLNIKDEDTFNK.T		32.08	2	1058.01	18	0.4	95.6	2	19800	619	636	N
HB33recCLAG3.2	K.ISVNNVFFM(+15.99)NVANNYSK.L	Oxidation (M)	35.02	2	988.98	17	-0.5	93.5	4	72100	922	938	Y
HB33recCLAG3.2	K.ISVNNVFFMNVANNYSK.L		38.47	2	980.982	17	-0.9	93.29	3	17900	922	938	Y
HB33recCLAG3.1,HB33recCLAG3.2	K.IDVMNSNDFFFTTNSNVK.F		36.66	2	1046.98	18	-1.8	90.21	1	12800	241	258	N
HB33recCLAG3.2,HB33recCLAG3.1	K.SALEELN(+.98)NVFTNK.E	Deamidation (NQ)	29.08	2	740.369	13	-1.2	89.32	5	59300	183	195	N
HB33recCLAG3.1,HB33recCLAG3.2	K.YGYLGEVIAAR.L		29.81	2	606.324	11	-0.1	88.19	2	673000	1290	1300	N
HB33recCLAG3.1,HB33recCLAG3.2	K.SALEELNNVFTNK.E		33.55	2	739.879	13	1.4	88.05	3	859000	183	195	N
HB33recCLAG3.1,HB33recCLAG3.2	K.NVAEAM(+15.99)YLNIKDEDTFNK.T	Oxidation (M)	26.92	2	1066	18	-0.9	86.87	4	8920	619	636	N
HB33recCLAG3.2,HB33recCLAG3.1	K.EANEENTFPEQEEPNR.Q		17.41	2	966.914	16	-0.2	84.19	8	336000	422	437	N
PF3D7_0220800,HB33recCLAG3.2,HB33recCLAG3.1,PF3D7_0831600	K.YGIIYGFK.V		29.73	2	480.763	8	0.2	81.4	1	90500	862	869	N
HB33recCLAG3.2,HB33recCLAG3.1	K.TIVTNYWYPSPIK.K		33.69	2	791.418	13	-2.2	80.47	1	206000	637	649	N
HB33recCLAG3.1,HB33recCLAG3.2	K.EQSIEIYNSDISDK.I		23.86	2	820.886	14	0.4	80.12	2	102000	138	151	N
HB33recCLAG3.1,HB33recCLAG3.2	K.EQTQHVQEQTYER.K		10.6	2	838.387	13	-0.7	79.38	4	32900	1188	1200	N
HB33recCLAG3.2	K.MNEADSADSDDEKDSDTPDDELMISR.F		23.42	3	967.721	26	-1.3	78.56	3	66800	1401	1426	Y
HB33recCLAG3.2,HB33recCLAG3.1	K.TIVTNYWYPSPIKK.Y		29.78	2	855.465	14	-1.9	77.24	2	31800	637	650	N
HB33recCLAG3.2	K.IM(+15.99)NYVHETNEDIMSNLR.R	Oxidation (M)	27.73	3	698.991	17	0	72.16	1	119000	1307	1323	Y
HB33recCLAG3.2	K.QGTEQLIDISK.F		23.65	2	616.33	11	0.2	71.33	3	1310000	93	103	Y
HB33recCLAG3.2,HB33recCLAG3.1	R.SYPLSLVLEHK.F		31.18	2	643.362	11	1	70.57	2	155000	712	722	N
HB33recCLAG3.2,HB33recCLAG3.1	K.SFPGGFGPAIK.E		28.77	2	539.29	11	-0.3	69.97	2	588000	1177	1187	N
HB33recCLAG3.1,HB33recCLAG3.2	K.IDVM(+15.99)NSNDFFFTTNSNVK.F	Oxidation (M)	32.71	2	1054.98	18	-1.1	69.47	2	41200	241	258	N
HB33recCLAG3.2	K.MNEADSADSDDEKDSDTPDDELM(+15.99)ISR.F	Oxidation (M)	21.23	3	973.049	26	-5.4	68.49	4	100000	1401	1426	Y
HB33recCLAG3.2	K.DSNLLNNITK.C		26.02	2	566.304	10	0.4	67.88	2	146000	530	539	Y
HB33recCLAG3.2	K.M(+15.99)NEADSADSDDEKDSDTPDDELM(+15.99)ISR.F	Oxidation (M)	20.55	3	978.384	26	-1.1	67.76	4	45600	1401	1426	Y
HB33recCLAG3.2,HB33recCLAG3.1	K.FLPITTYFLVM(+15.99)R.I	Oxidation (M)	43.41	2	758.915	12	-0.2	67.01	5	105000	1085	1096	N
HB33recCLAG3.2	K.IMNYVHETNEDIM(+15.99)SNLR.R	Oxidation (M)	25.44	3	698.991	17	-0.2	66.78	1	152000	1307	1323	Y
HB33recCLAG3.1,HB33recCLAG3.2	K.HIPNNLVDELEK.L		27.25	2	710.875	12	-0.4	66.44	2	124000	659	670	N
HB33recCLAG3.1,PF3D7_0831600,HB33recCLAG3.2	K.YHNIYNINNK.L		16.67	2	646.823	10	0.3	66.09	3	40400	792	801	N
HB33recCLAG3.2	R.DDKISVNNVFFM(+15.99)NVANNYSK.L	Oxidation (M)	34.1	3	779.039	20	0.1	65.93	2		919	938	Y
HB33recCLAG3.2,HB33recCLAG3.1	K.ILEFSMSDR.F		27.63	2	549.269	9	0.3	65.4	1	151000	315	323	N
HB33recCLAG3.2,HB33recCLAG3.1	K.ENEDIENKGETLILGDNK.I		25.98	3	677.667	18	-0.1	64.66	2	39500	223	240	N
HB33recCLAG3.1,HB33recCLAG3.2	K.KQTSTYIDTEK.M		11.53	2	657.333	11	-0.3	63.91	3	6510	1390	1400	N
HB33recCLAG3.2	K.ESSPIGDHGTFFR.K		24.56	2	725.341	13	0	63.33	1	59700	200	212	Y
HB33recCLAG3.1,HB33recCLAG3.2	K.FLPITTYFLVMR.I		47.76	2	750.918	12	0.5	63.3	1	25800	1085	1096	N
HB33recCLAG3.2	R.APGSFFFTHGLAAEASK.Y		32.06	3	579.958	17	0.3	62.74	1	323000	1144	1160	Y
HB33recCLAG3.2	K.DKIM(+15.99)NYVHETNEDIM(+15.99)SNLR.R	Oxidation (M)	26.61	3	785.364	19	0.3	62.66	4	83000	1305	1323	Y
HB33recCLAG3.2,PF3D7_0831600,PF3D7_0220800,HB33recCLAG3.1	K.SMIGNDELHK.N		15.64	2	572.276	10	-0.6	60.03	1	53400	59	68	N
HB33recCLAG3.2,HB33recCLAG3.1	K.ILEFSM(+15.99)SDR.F	Oxidation (M)	21.79	2	557.266	9	-0.1	59.82	1	160000	315	323	N
HB33recCLAG3.2,HB33recCLAG3.1	K.NVAEAM(+15.99)YLNIK.D	Oxidation (M)	25.2	2	641.329	11	0	59.74	2	10300	619	629	N
PF3D7_0831600,HB33recCLAG3.2,HB33recCLAG3.1,PF3D7_0220800	K.SM(+15.99)IGNDELHK.N	Oxidation (M)	11.56	2	580.274	10	-0.8	59.42	2	75400	59	68	N
HB33recCLAG3.1,HB33recCLAG3.2	K.FDEVPSMLQK.F		26.27	2	597.297	10	-0.3	59.23	1	90400	554	563	N
HB33recCLAG3.2,HB33recCLAG3.1	R.KFLPITTYFLVM(+15.99)R.I	Oxidation (M)	39.39	3	548.978	13	0.8	58	1	61600	1084	1096	N
HB33recCLAG3.2	K.DKIM(+15.99)NYVHETNEDIMSNLR.R	Oxidation (M)	30.25	3	780.029	19	-3.8	57.79	2	30500	1305	1323	Y
HB33recCLAG3.1,HB33recCLAG3.2,PF3D7_0831600	K.LMLIPLNSYK.Q		34.92	2	596.345	10	0.9	56.95	1	194000	167	176	N
HB33recCLAG3.1,HB33recCLAG3.2	K.GETLILGDNK.I		21.38	2	530.287	10	-1.6	56.58	1		231	240	N
HB33recCLAG3.1,HB33recCLAG3.2	R.KHIPNNLVDELEK.L		23.58	2	774.922	13	-0.3	56.16	4	7340	658	670	N
HB33recCLAG3.2	K.M(+15.99)NEADSADSDDEKDSDTPDDELMISR.F	Oxidation (M)	22.77	3	973.053	26	-1.2	55.65	2	16600	1401	1426	Y
HB33recCLAG3.2,HB33recCLAG3.1	R.EIEIHNSM(+15.99)ASR.Y	Oxidation (M)	11.73	2	651.809	11	0.2	55.03	2	34000	945	955	N
HB33recCLAG3.2,HB33recCLAG3.1	K.YMTATPVYKK.V		15.64	2	601.317	10	-0.8	54.76	5	6200	831	840	N
HB33recCLAG3.2,HB33recCLAG3.1	R.EIEIHNSMASR.Y		16.32	2	643.813	11	1.9	54.49	2	23400	945	955	N
HB33recCLAG3.2,HB33recCLAG3.1	R.TIKENEDIENK.G		10.81	2	666.834	11	-1.9	53.89	2	3420	220	230	N
HB33recCLAG3.2	K.NITDADDETYIIPTVQSSFHDIVK.Y		38.65	3	907.779	24	-0.5	52.62	4	587000	108	131	Y
HB33recCLAG3.2	K.EAQKESSPIGDHGTFFR.K		22.44	3	635.976	17	1.6	52.22	1	140000	196	212	Y
HB33recCLAG3.2,HB33recCLAG3.1	K.EQSIEIYNSDISDKIK.K		26.66	2	941.475	16	-0.9	50.93	2	5030	138	153	N
HB33recCLAG3.2	K.FYVYLTK.G		27.39	2	467.257	7	-0.2	50.85	3		564	570	Y
HB33recCLAG3.2,PF3D7_0220800,HB33recCLAG3.1,PF3D7_0831600	K.YYTLYVR.K		24.63	2	489.258	7	0	50.15	1	416000	651	657	N
HB33recCLAG3.1,HB33recCLAG3.2	K.KYGYLGEVIAAR.L		27.5	3	447.25	12	0.2	49.94	1	97300	1289	1300	N
HB33recCLAG3.1,HB33recCLAG3.2	K.YM(+15.99)TATPVYKK.V	Oxidation (M)	12.77	2	609.315	10	-1	49.23	2	6180	831	840	N
HB33recCLAG3.1,HB33recCLAG3.2	R.YYGVFNK.Y		21.11	2	445.722	7	-4.6	49.23	1	70400	1252	1258	N
HB33recCLAG3.1,HB33recCLAG3.2	K.YFINYAR.I		23.38	2	473.742	7	-0.6	49.03	1	218000	1259	1265	N
HB33recCLAG3.2,HB33recCLAG3.1	R.YDMENAFK.N		22.91	2	509.22	8	-1.1	48.36	1	120000	1325	1332	N
HB33recCLAG3.2	K.GAFLYANMK.F		25.23	2	507.757	9	0.1	48.05	2	26400	545	553	Y
HB33recCLAG3.2,HB33recCLAG3.1	K.YMTATPVYK.K		18.9	2	537.271	9	1.5	47.98	1		831	839	N
HB33recCLAG3.2,HB33recCLAG3.1	K.QTSTYIDTEK.M		13.56	2	593.284	10	-1.9	47.8	1	322000	1391	1400	N
HB33recCLAG3.1,HB33recCLAG3.2	K.KEANEENTFPEQEEPNR.Q		15.79	3	687.644	17	0.2	47.73	1	18800	421	437	N
HB33recCLAG3.2	R.ISWTHAITTGQHLIPQLTDPEYGQTPK.G		35.81	4	758.893	27	0.2	47.54	3	162000	1097	1123	Y
HB33recCLAG3.1,HB33recCLAG3.2	K.FDEVPSM(+15.99)LQK.F	Oxidation (M)	20.89	2	605.295	10	0.7	47.28	1	119000	554	563	N
HB33recCLAG3.2,HB33recCLAG3.1	R.KFLPITTYFLVMR.I		43.09	3	543.645	13	-1.3	47.16	1	11800	1084	1096	N
HB33recCLAG3.1,HB33recCLAG3.2	R.RIEETYR.T		9.89	2	483.754	7	0.3	46.87	1	187000	908	914	N
HB33recCLAG3.2,HB33recCLAG3.1	K.MYDM(+15.99)LNYK.N	Oxidation (M)	19.86	2	547.238	8	-0.9	46.53	2	22600	1048	1055	N
HB33recCLAG3.2	K.GAFLYANM(+15.99)K.F	Oxidation (M)	19.89	2	515.755	9	-0.1	46.43	1	18700	545	553	Y
HB33recCLAG3.1,HB33recCLAG3.2	R.YDM(+15.99)ENAFK.N	Oxidation (M)	14.73	2	517.219	8	0.6	46.08	1	112000	1325	1332	N
HB33recCLAG3.2,HB33recCLAG3.1	K.DLHDKVLSQK.F		13.09	2	591.828	10	0.9	46.01	1	10700	747	756	N
HB33recCLAG3.2,HB33recCLAG3.1	K.LILESLEKDK.L		24.94	2	594.347	10	-0.5	45.9	1	97600	76	85	N
HB33recCLAG3.2	K.IM(+15.99)NYVHETNEDIM(+15.99)SNLR.R	Oxidation (M)	23.47	3	704.321	17	-2.6	45.66	2	174000	1307	1323	Y
HB33recCLAG3.2,HB33recCLAG3.1	K.NEQFLNER.C		17.64	2	525.255	8	2.3	45.56	1	14600	1351	1358	N
HB33recCLAG3.2	K.GAFLYANM(+15.99)KFDEVPSMLQK.F	Oxidation (M)	34.04	3	735.695	19	-0.3	45.43	1		545	563	Y
HB33recCLAG3.2,HB33recCLAG3.1	R.FLDRYYGVFNK.Y		28.43	3	474.578	11	-0.3	45.07	1	53800	1248	1258	N
HB33recCLAG3.1,HB33recCLAG3.2	R.RYDMENAFK.N		20.26	2	587.27	9	-2.8	44.51	1	81700	1324	1332	N
HB33recCLAG3.2	K.KNITDADDETYIIPTVQSSFHDIVK.Y		36.5	4	713.112	25	1.4	44.45	1	37500	107	131	Y
HB33recCLAG3.2,HB33recCLAG3.1	K.LKEITSDLLIK.Y		27.69	3	424.931	11	-0.1	43.79	1	289000	1268	1278	N
HB33recCLAG3.2,HB33recCLAG3.1	K.M(+15.99)YDMLNYK.N	Oxidation (M)	23.29	2	547.238	8	-0.8	40.92	1	21500	1048	1055	N
HB33recCLAG3.1,HB33recCLAG3.2	K.TYLKVDR.S		13.66	2	447.756	7	0.7	40.79	1	12000	346	352	N
HB33recCLAG3.2	K.KVGQFIGR.K		15	2	452.772	8	0.6	40.75	1	34100	1076	1083	N
HB33recCLAG3.1,HB33recCLAG3.2	K.M(+15.99)YDM(+15.99)LNYK.N	Oxidation (M)	17.25	2	555.236	8	0.5	39.47	2	36300	1048	1055	N
HB33recCLAG3.1,HB33recCLAG3.2	K.MNQWNK.V		10.56	2	410.692	6	-1.2	36.97	1	15500	762	767	N
HB33recCLAG3.2,HB33recCLAG3.1	K.ILEFSM(+15.99)SDRFK.V	Oxidation (M)	24.85	2	694.848	11	0.2	36.84	1	5030	315	325	N
HB33recCLAG3.1,HB33recCLAG3.2	K.EITSDLLIK.Y		27.72	2	516.303	9	0.1	36	1	265000	1270	1278	N
HB33recCLAG3.2,HB33recCLAG3.1	K.MYDMLNYK.N		26.32	2	539.241	8	0.9	35.15	1	10700	1048	1055	N
HB33recCLAG3.1,HB33recCLAG3.2,PF3D7_0831600,PF3D7_0220800	K.YQLEIIK.T		26.46	2	453.768	7	0	35	1	226000	372	378	N
HB33recCLAG3.2,HB33recCLAG3.1	K.YM(+15.99)TATPVYK.K	Oxidation (M)	15.63	2	545.267	9	-1.5	34.76	2		831	839	N
HB33recCLAG3.2,HB33recCLAG3.1	K.YEHLIKEQSIEIYNSDISDK.I		26.25	4	606.805	20	1.6	34.61	1	17600	132	151	N
HB33recCLAG3.2,PF3D7_0831600,HB33recCLAG3.1	K.LM(+15.99)LIPLNSYK.Q	Oxidation (M)	32.07	2	604.343	10	2.5	33.34	3	293000	167	176	N
PF3D7_0831600,PF3D7_0220800,HB33recCLAG3.1,HB33recCLAG3.2	K.KYYTLYVR.K		21.56	2	553.305	8	-0.6	33.28	1	12300	650	657	N
HB33recCLAG3.2	K.FKEWM(+15.99)DSSPAGFYFSNYQNPYIR.K	Oxidation (M)	36.56	3	955.099	23	-0.2	32.65	1	14600	723	745	Y
HB33recCLAG3.2,HB33recCLAG3.1	R.KPSVHSFNR.N		9.49	2	536.288	9	-0.5	32.64	1	5940	1201	1209	N
HB33recCLAG3.2	R.LTSFKEIANK.N		18.51	2	575.827	10	0.9	32.36	2	4700	609	618	Y
HB33recCLAG3.2,HB33recCLAG3.1	R.IEETYR.T		10.76	2	405.703	6	-0.5	32.15	1	90900	909	914	N
HB33recCLAG3.2,PF3D7_0831600,HB33recCLAG3.1,PF3D7_0220800	K.FFSWQK.I		25.52	2	421.714	6	1.1	32.03	1	127000	309	314	N
PF3D7_0831600,HB33recCLAG3.2,HB33recCLAG3.1	K.NLTILEK.L		22.53	2	415.753	7	0.3	31.96	2	489000	69	75	N
HB33recCLAG3.2,HB33recCLAG3.1,PF3D7_0831600	K.LM(+15.99)LIPLN(+.98)SYK.Q	Oxidation (M); Deamidation (NQ)	32.59	2	604.834	10	0.6	31.24	1	7850	167	176	N
HB33recCLAG3.2,HB33recCLAG3.1	R.RYDM(+15.99)ENAFK.N	Oxidation (M)	13.31	2	595.269	9	0.7	30.83	1	68300	1324	1332	N
HB33recCLAG3.2,HB33recCLAG3.1	K.TTQDTDFDLHGMMEHK.Y		24.79	4	477.208	16	-0.2	30.66	2	78900	379	394	N
HB33recCLAG3.2,HB33recCLAG3.1	K.TTQDTDFDLHGMM(+15.99)EHK.Y	Oxidation (M)	20.41	3	641.272	16	-2.5	28.75	1	48700	379	394	N
HB33recCLAG3.2	K.VGQFIGRK.F		12.79	2	452.772	8	1.4	28.56	1		1077	1084	N
HB33recCLAG3.2,HB33recCLAG3.1	R.DSIDLYK.N		19.7	2	427.218	7	-0.7	27.06	1	194000	807	813	N
HB33recCLAG3.1,HB33recCLAG3.2	R.KYM(+15.99)TATPVYK.K	Oxidation (M)	13.57	2	609.315	10	-0.7	26.73	1	9920	830	839	N
HB33recCLAG3.2,HB33recCLAG3.1	K.TTQDTDFDLHGM(+15.99)MEHK.Y	Oxidation (M)	18.68	3	641.273	16	-0.1	26.46	1	56900	379	394	N
HB33recCLAG3.1,HB33recCLAG3.2	K.HIPNNLVDELEKLM(+15.99)K.S	Oxidation (M)	33.96	3	603.657	15	-0.1	25.71	1	16200	659	673	N
HB33recCLAG3.2,HB33recCLAG3.1	K.LILESLEK.D		27.11	2	472.787	8	0.1	24.16	1	209000	76	83	N
PF3D7_0905400	high molecular weight rhoptry protein 3 (RhopH3) - [Pf3D7_09_v3:270740-274789(-)]	104856	38	36	36	339.68	91	723333	--
Protein Accessions	Peptide	PTM	RT	z	m/z	Length	ppm	-10lgP	#Spec	Area	Start	End	Unique
PF3D7_0905400	K.VFLSSVGSQM(+15.99)TAIK.N	Oxidation (M)	25.32	2	742.396	14	1	99.2	3	660000	187	200	Y
PF3D7_0905400	K.NLEEISEIPVQLETSNDGIGYR.K		37.69	2	1238.61	22	0.5	96.72	5	115000	697	718	Y
PF3D7_0905400	R.LFFTYNFGDVEPQGK.Y		37.36	2	881.427	15	-0.6	92.26	4	836000	130	144	Y
PF3D7_0905400	R.TMYLDFESSDIFSR.E		38.3	2	855.888	14	0.3	91.46	1	26400	660	673	Y
PF3D7_0905400	K.SLDLEVDVETMK.G		31.7	2	689.842	12	0.2	90.49	1	58300	427	438	Y
PF3D7_0905400	K.KNLEEISEIPVQLETSNDGIGYR.K		33.95	3	868.777	23	0	90.08	2	182000	696	718	Y
PF3D7_0905400	R.TM(+15.99)YLDFESSDIFSR.E	Oxidation (M)	35.52	2	863.885	14	-0.7	87.64	1	289000	660	673	Y
PF3D7_0905400	K.VFLSSVGSQMTAIK.N		31.02	2	734.399	14	2.5	86.02	3	428000	187	200	Y
PF3D7_0905400	K.SLDLEVDVETM(+15.99)K.G	Oxidation (M)	27.29	2	697.84	12	0	83.41	1	92000	427	438	Y
PF3D7_0905400	K.TKDQDLEIELYK.Y		25.18	2	747.888	12	0.3	78.15	2	164000	771	782	Y
PF3D7_0905400	R.QLLNM(+15.99)ESMISLTR.Y	Oxidation (M)	31.46	2	776.396	13	-0.7	77.76	1	109000	490	502	Y
PF3D7_0905400	R.EKVFTALYNFDSFIK.T		40.11	2	911.475	15	0.6	74.95	4	7760	674	688	Y
PF3D7_0905400	R.QLLNMESM(+15.99)ISLTR.Y	Oxidation (M)	31.62	2	776.397	13	0	74.87	1	109000	490	502	Y
PF3D7_0905400	K.TNIKDGESGEFLK.Y		19.16	2	719.365	13	0.3	74.61	5	62100	165	177	Y
PF3D7_0905400	K.EYEEPFVNPVMK.F		29.45	2	741.353	12	0.3	71.54	3	147000	111	122	Y
PF3D7_0905400	K.EYEEPFVNPVM(+15.99)K.F	Oxidation (M)	25.86	2	749.35	12	-0.7	68.67	1	139000	111	122	Y
PF3D7_0905400	K.DGESGEFLK.Y		18.22	2	491.231	9	1.5	67.99	2	56500	169	177	Y
PF3D7_0905400	R.QLLNMESMISLTR.Y		38.62	2	768.401	13	1.5	67.61	1	21700	490	502	Y
PF3D7_0905400	K.VFTALYNFDSFIK.T		42.26	2	782.906	13	-0.2	67.29	4	363000	676	688	Y
PF3D7_0905400	K.NLYSTVEDEQR.K		20.89	2	677.317	11	-0.5	66.96	3	191000	201	211	Y
PF3D7_0905400	K.NLYSTVEDEQRK.Q		19.04	2	741.364	12	-0.9	60.17	3	98300	201	212	Y
PF3D7_0905400	K.YTYFPVK.E		24.44	2	459.242	7	0.1	60.07	1	104000	145	151	Y
PF3D7_0905400	R.QLLNM(+15.99)ESM(+15.99)ISLTR.Y	Oxidation (M)	26.32	2	784.395	13	0.7	59.95	1	90200	490	502	Y
PF3D7_0905400	K.DQDLEIELYK.Y		28.52	2	633.316	10	-1.1	58.15	1	73100	773	782	Y
PF3D7_0905400	K.SGAPISPVSVK.E		19.55	2	521.3	11	-0.3	56.77	2	674000	391	401	Y
PF3D7_0905400	K.YMGPLKEQSK.S		14.16	2	590.805	10	-0.1	56.68	2	25500	783	792	Y
PF3D7_0905400	K.ELSHNITDFSFK.E		28.22	2	719.355	12	1.5	56.61	2	19300	402	413	Y
PF3D7_0905400	R.MIHPNIVDR.I		18.74	2	547.792	9	0	55.56	2	74800	633	641	Y
PF3D7_0905400	R.YTSLYIHK.F		17.46	2	512.777	8	0.2	54.88	1	27500	503	510	Y
PF3D7_0905400	K.YQLNKEEYK.V		13.86	2	607.806	9	-1	54.79	3	60800	178	186	Y
PF3D7_0905400	K.ASLHVPSVLYR.R		27.14	3	414.571	11	-0.9	54.57	2	465000	539	549	Y
PF3D7_0905400	R.KSLDLEVDVETM(+15.99)K.G	Oxidation (M)	23.76	3	508.26	13	-0.2	46.35	1	23000	426	438	Y
PF3D7_0905400	K.NPYLDNFK.K		23.24	2	505.75	8	-1.1	45.3	1		288	295	Y
PF3D7_0905400	K.KSGAPISPVSVK.E		16.82	2	585.348	12	-0.8	45.05	1	5460	390	401	Y
PF3D7_0905400	R.M(+15.99)IHPNIVDR.I	Oxidation (M)	15.66	2	555.79	9	0.3	44.54	1	87200	633	641	Y
PF3D7_0905400	R.KQDVLYETDKPQTMDEASYEETVDEDAHHVNEK.Q		24.57	4	974.185	33	-2.6	43.39	2	96700	719	751	Y
PF3D7_0905400	R.KQDVLYETDKPQTM(+15.99)DEASYEETVDEDAHHVNEK.Q	Oxidation (M)	23.12	4	978.187	33	0.1	43.08	4	103000	719	751	Y
PF3D7_0905400	K.YM(+15.99)GPLKEQSK.S	Oxidation (M)	10.95	2	598.803	10	0.1	42.12	1	25100	783	792	Y
PF3D7_0905400	R.SWVSEFLK.E		36.71	2	498.264	8	1.3	40.67	1	80800	103	110	Y
PF3D7_0905400	K.TTDNTYKEMEELEEAEGTSNLK.K		29.5	3	844.714	22	-0.6	37.74	1	9680	824	845	Y
PF3D7_0905400	R.KQDVLYETDKPQ(+.98)TMDEASYEETVDEDAHHVNEK.Q	Deamidation (NQ)	24.6	4	974.438	33	4.3	37.11	1		719	751	Y
PF3D7_0905400	K.FLDKEQR.L		9.97	2	468.252	7	1.3	35.89	2	76500	123	129	Y
PF3D7_0905400	K.NLEEISEIPVQLETSNDGIGYRK.Q		35.3	3	868.778	23	1	33.92	1	55500	697	719	Y
PF3D7_0905400	K.QDVLYETDKPQTM(+15.99)DEASYEETVDEDAHHVNEK.Q	Oxidation (M)	24.54	5	757.132	32	-0.1	33.63	1	71700	720	751	Y
PF3D7_0905400	K.EM(+15.99)EELEEAEGTSNLKK.G	Oxidation (M)	17.63	3	618.288	16	0.9	31.43	1	28600	831	846	Y
PF3D7_0905400	K.GIDNLM(+15.99)K.S	Oxidation (M)	13.11	2	403.708	7	0.3	26.68	1	123000	645	651	Y
PF3D7_0905400	K.QHSAHFLDAIAEKDILEEK.T		29.68	3	732.042	19	-0.6	25.34	1		752	770	Y
PF3D7_0905400	K.QDVLYETDKPQTMDEASYEETVDEDAHHVNEK.Q		26.1	4	942.163	32	-1.2	25.32	1	23400	720	751	Y
PF3D7_0905400	K.TTDNTYKEM(+15.99)EELEEAEGTSNLK.K	Oxidation (M)	23.78	3	850.046	22	-0.4	23.81	1	4700	824	845	Y
PF3D7_0818900	heat shock protein 70 (HSP70) - [Pf3D7_08_v3:860384-862417(+)]	73915	17	6	9	199.73	13	12673.3	--
Protein Accessions	Peptide	PTM	RT	z	m/z	Length	ppm	-10lgP	#Spec	Area	Start	End	Unique
PF3D7_0818900	R.NENVDIIANDQGNR.T		19.54	2	786.374	14	0.3	83.42	2	7710	34	47	Y
PF3D7_0831700,HSP76_HUMAN,HS71A_HUMAN,HSP7C_HUMAN,HS71B_HUMAN,HS71L_HUMAN,HSP77_HUMAN,HSP72_HUMAN,PF3D7_0818900	R.TTPSYVAFTDTER.L		25	2	744.353	13	-1.3	81.62	1	78000	48	60	N
PF3D7_0831700,GRP75_HUMAN,PF3D7_0818900	K.NAVITVPAYFNDSQR.Q		31.26	2	847.929	15	0.9	65.86	1	17800	153	167	N
PF3D7_0818900,PF3D7_0831700	R.NPENTVFDAK.R		18.5	2	567.775	10	0	61.38	1	17600	73	82	N
PF3D7_0818900,GRP78_HUMAN	K.DAGTIAGLNVM(+15.99)R.I	Oxidation (M)	22.99	2	617.316	12	-0.5	61.22	1	15300	172	183	Y
PF3D7_0818900	K.SGVDEKPMIEVTYQGEK.K		23.81	3	637.313	17	1.3	51.82	1		107	123	Y
PF3D7_0818900	K.SGVDEKPM(+15.99)IEVTYQGEK.K	Oxidation (M)	21.05	3	642.644	17	-0.1	48.45	2	5380	107	123	Y
PF3D7_0818900	R.LSQDEIDR.M		13.04	2	488.241	8	0.6	46.88	1	13900	523	530	Y
PF3D7_0818900	R.IINEPTAAAIAYGLHK.K		29.05	3	561.313	16	-1.6	37.49	2		184	199	Y
PF3D7_0818900	K.SVHEVVLVGGSTR.I		18.93	3	447.249	13	-0.3	36.91	1	8820	343	355	Y
PF3D7_0410900	conserved Plasmodium protein unknown function - [Pf3D7_04_v3:490442-493375(-)]	117528	13	14	14	187.2	19	34133.3	--
Protein Accessions	Peptide	PTM	RT	z	m/z	Length	ppm	-10lgP	#Spec	Area	Start	End	Unique
PF3D7_0410900	K.TDIENTNINMSTIMK.G		30.21	2	862.912	15	-1.3	69.75	1	5040	897	911	Y
PF3D7_0410900	K.YKNEYDQFILK.Q		26.81	3	487.586	11	0.9	57.95	2	46600	508	518	Y
PF3D7_0410900	K.SKNENELLIGK.I		18.07	2	622.846	11	-0.4	57.79	1	22000	153	163	Y
PF3D7_0410900	K.TDIENTNINMSTIM(+15.99)K.G	Oxidation (M)	25.02	2	870.909	15	-2.2	56.14	1	3220	897	911	Y
PF3D7_0410900	K.LSM(+15.99)DVQVQK.N	Oxidation (M)	13.32	2	532.276	9	-0.3	55.53	2	10200	350	358	Y
PF3D7_0410900	K.IDILESEIK.E		28.3	2	530.301	9	0.6	53.24	1	29000	256	264	Y
PF3D7_0410900	K.LKEFTIILEER.Y		31.61	3	464.269	11	0	51.41	1	26800	114	124	Y
PF3D7_0410900	K.SNELLM(+15.99)SR.L	Oxidation (M)	15.29	2	483.24	8	0	49.31	1	13800	89	96	Y
PF3D7_0410900	K.LNEQINEWK.N		21.7	2	587.299	9	1.1	46.61	1	6040	297	305	Y
PF3D7_0410900	K.IKDTENIQLVK.E		19.65	2	650.878	11	1	45.88	2	15000	271	281	Y
PF3D7_0410900	K.EFTIILEER.Y		32.12	2	575.312	9	0.8	45.81	1	14600	116	124	Y
PF3D7_0410900	K.LSMDVQVQK.N		20.6	2	524.277	9	-3.1	45.38	1		350	358	Y
PF3D7_0410900	K.YNQVNLK.K		14.02	2	439.74	7	0.7	37.5	1	4300	333	339	Y
PF3D7_0410900	K.LQYNNNLSK.N		14.59	2	547.285	9	0	29.75	1	20300	960	968	Y
PF3D7_0410900	K.LFYTNQIK.T		23.21	2	513.785	8	0.3	29.74	1	12100	739	746	Y
PF3D7_0410900	K.LKEENELLK.K		17.03	2	558.319	9	1.1	26.89	1	2520	26	34	Y
PF3D7_0903400	DEAD/DEAH box helicase putative - [Pf3D7_09_v3:151700-159541(-)]	300924	7	16	16	186.49	20	14666.7	--
Protein Accessions	Peptide	PTM	RT	z	m/z	Length	ppm	-10lgP	#Spec	Area	Start	End	Unique
PF3D7_0903400	K.ASLLFDNVYYEK.K		32.91	2	731.368	12	2.1	69.22	1	17300	351	362	Y
PF3D7_0903400	K.ALINSQYEENK.S		17.91	2	654.824	11	-1.5	58.47	1		2281	2291	Y
PF3D7_0903400	R.LVDVYNFNNITNLIK.S		42.18	2	890.486	15	0.3	57.58	2	6400	1000	1014	Y
PF3D7_0903400	K.LNSNIFDIFR.I		41.36	2	619.829	10	-1.5	57.1	2	10400	72	81	Y
PF3D7_0903400	K.YYVSNVNTDNKENNVNINQEK.K		18.84	3	833.729	21	-0.5	53.27	2		229	249	Y
PF3D7_0903400	K.TYEVDLER.Y		20.43	2	512.75	8	-1.3	48.2	1	9480	959	966	Y
PF3D7_0903400	K.NSFYIKDENEEDIER.K		21.82	3	634.291	15	1	45.59	1	4030	1561	1575	Y
PF3D7_0903400	R.SIILIYR.L		28.94	2	439.279	7	-0.4	43.82	1	5590	1054	1060	Y
PF3D7_0903400	R.IIDSITFEK.N		26.21	2	533.295	9	1	43.28	1	8540	2234	2242	Y
PF3D7_0903400	K.NSNATTLSR.K		8.67	2	482.246	9	-0.3	42.68	2	3970	935	943	Y
PF3D7_0903400	K.ISNISSDLK.N		18.29	2	488.769	9	-0.3	41.37	1	7950	841	849	Y
PF3D7_0903400	R.YNNLEQK.I		8.85	2	454.728	7	0.6	37.55	1	3420	967	973	Y
PF3D7_0903400	R.SIIVDDSTR.G		16.51	2	503.265	9	1.8	30.37	1		2247	2255	Y
PF3D7_0903400	K.LFQELYK.R		25.59	2	470.76	7	-1.5	29.01	1		1633	1639	Y
PF3D7_0903400	R.AINVNYFSR.I		25.79	2	542.278	9	-9	27.78	1	16300	1998	2006	Y
PF3D7_0903400	R.GDATNDDNEDNIINSNDDRLEVVSK.K		26.07	3	921.416	25	-0.3	26.46	1		614	638	Y
PF3D7_1036900	conserved Plasmodium protein unknown function - [Pf3D7_10_v3:1452599-1458006(-)]	192685	4	5	5	173.09	6	6750	--
Protein Accessions	Peptide	PTM	RT	z	m/z	Length	ppm	-10lgP	#Spec	Area	Start	End	Unique
PF3D7_1036900	K.SAVINTGVTTTADQK.M		17.82	2	753.393	15	-1	87.07	1	6100	160	174	Y
PF3D7_1036900	K.SVTDAGVIDSQSVNK.L		18.74	2	760.384	15	0.6	83.33	2	8060	689	703	Y
PF3D7_1036900	K.VIENTTVGTNK.K		11.91	2	588.317	11	-0.4	69.49	1	6090	555	565	Y
PF3D7_1036900	R.YSLFNNNTNNK.L		21.86	2	664.815	11	0.4	48.89	1		467	477	Y
PF3D7_1036900	K.KIDQEELQNNESALIK.G		23.47	3	624.66	16	-2.1	44.85	1	3330	779	794	Y
CO1A1_HUMAN	Collagen alpha-1(I) chain OS=Homo sapiens GN=COL1A1 PE=1 SV=5 [P02452]	138942	6	7	7	171.11	11	28600	--
Protein Accessions	Peptide	PTM	RT	z	m/z	Length	ppm	-10lgP	#Spec	Area	Start	End	Unique
CO1A1_HUMAN	K.DGEAGAQGPPGPAGPAGER.G		14.4	2	845.894	19	1.9	85.6	2	5650	613	631	Y
CO1A1_HUMAN	R.EGAPGAEGSPGR.D		8.51	2	542.755	12	0.7	65.19	1	5300	1015	1026	Y
CO1A1_HUMAN	R.GPAGPQGPR.G		7.91	2	418.722	9	-0.3	54.77	1	32200	1085	1093	Y
CO1A1_HUMAN	R.GPAGPQ(+.98)GPR.G	Deamidation (NQ)	8.55	2	419.214	9	-1.1	52.23	1	7830	1085	1093	Y
CO1A1_HUMAN	R.GFSGLDGAK.G		17.35	2	426.216	9	-0.4	52.11	1	11700	269	277	Y
CO1A1_HUMAN	R.GVQGPPGPAGPR.G		13.45	2	545.293	12	-1.9	48.17	1	6710	686	697	Y
CO1A1_HUMAN	K.GSPGADGPAGAPGTPGPQGIAGQR.G		18.99	3	691.676	24	1.3	45.36	2	30700	935	958	Y
CO1A1_HUMAN	R.GSEGPQGVR.G		7.98	2	443.722	9	-0.5	31.06	2	22900	362	370	Y
PF3D7_1456500	conserved Plasmodium protein unknown function - [Pf3D7_14_v3:2314380-2321555(+)]	283201	4	8	8	168.33	13	20000	--
Protein Accessions	Peptide	PTM	RT	z	m/z	Length	ppm	-10lgP	#Spec	Area	Start	End	Unique
PF3D7_1456500	R.VIDGEHVIDGER.V		17.99	2	669.836	12	0.3	77.74	2	33000	997	1008	Y
PF3D7_1456500	R.SLNIEDLINYK.N		37.29	2	661.353	11	-0.6	65.61	3	14500	558	568	Y
PF3D7_1456500	R.FNNNDNNVIDGER.V		16.86	2	760.84	13	0.1	61.88	1		984	996	Y
PF3D7_1456500	K.DTELYNIVER.N		28	2	626.314	10	-0.8	56.59	2		572	581	Y
PF3D7_1456500	K.NTQYNDINLR.K		19.82	2	625.808	10	-3	44.76	1		199	208	Y
PF3D7_1456500	K.YNIIYLTK.Y		28.79	2	514.294	8	-1.2	38.19	1	5150	882	889	Y
PF3D7_1456500	R.LSHNFDENNR.N		11.13	3	415.859	10	1.5	29.01	1		14	23	Y
PF3D7_1456500	R.NLIISQLIDNINEDRK.N		39.78	3	633.35	16	0.4	28.3	2	12500	582	597	Y
PF3D7_1006200	DNA/RNA-binding protein Alba 3 (ALBA3) - [Pf3D7_10_v3:262150-262997(-)]	11977	77	7	7	167.79	12	44433.3	--
Protein Accessions	Peptide	PTM	RT	z	m/z	Length	ppm	-10lgP	#Spec	Area	Start	End	Unique
PF3D7_1006200	R.SENSIQVSMTK.K		18.25	2	612.302	11	2.1	81.94	2	17400	12	22	Y
PF3D7_1006200	R.SENSIQVSM(+15.99)TK.K	Oxidation (M)	12.43	2	620.299	11	1.5	70.25	2	12000	12	22	Y
PF3D7_1006200	K.VQTAYFSSDR.I		18.31	2	587.281	10	0.8	65.87	1	53400	77	86	Y
PF3D7_1006200	R.M(+15.99)FTGNEEKNPFDEVIITGLGNATK.I	Oxidation (M)	38.3	3	881.099	24	0.4	65.29	2	43700	34	57	Y
PF3D7_1006200	M.ASTEEVSQER.S		8.73	2	568.264	10	-1.1	43.45	2	7900	2	11	Y
PF3D7_1006200	K.KHPDFVAN		11.71	2	464.238	8	-0.3	38.64	1	6830	100	107	Y
PF3D7_1006200	K.IAIGAASIMEKEDIGQIVK.V		33.69	3	662.702	19	-0.7	35.07	1	36200	58	76	Y
PF3D7_1006200	K.IAIGAASIM(+15.99)EK.E	Oxidation (M)	22	2	560.307	11	-0.1	33.54	1	4000	58	68	Y
PF3D7_0814200	DNA/RNA-binding protein Alba 1 (ALBA1) - [Pf3D7_08_v3:687340-688086(+)]	27259	23	6	6	157.65	11	70666.7	--
Protein Accessions	Peptide	PTM	RT	z	m/z	Length	ppm	-10lgP	#Spec	Area	Start	End	Unique
PF3D7_0814200	R.MTNYVNYGAK.I		17.98	2	580.774	10	1	74.9	1		21	30	Y
PF3D7_0814200	K.DAGYQPPLDEK.Y		18.44	2	616.794	11	1	71.25	1	88600	113	123	Y
PF3D7_0814200	R.M(+15.99)TNYVNYGAK.I	Oxidation (M)	15.49	2	588.771	10	-0.3	56.56	1	34900	21	30	Y
PF3D7_0814200	K.DREPIDEDEMR.I		15.95	3	468.873	11	0	51.52	1	32700	4	14	Y
PF3D7_0814200	K.TVSFIEILLSR.E		47.14	2	639.377	11	-0.2	50.74	1	87000	96	106	Y
PF3D7_0814200	K.DREPIDEDEM(+15.99)R.I	Oxidation (M)	11.4	3	474.205	11	-0.3	48.55	1	9090	4	14	Y
PF3D7_0814200	K.AVTLAEIIK.R		31.88	2	479.303	9	0.4	47.87	1	36400	52	60	Y
PF3D7_0814200	R.EQLDM(+15.99)KDAGYQPPLDEK.Y	Oxidation (M)	19.97	3	664.978	17	-1	46.06	4	32400	107	123	Y
ARGI1_HUMAN	Arginase-1 OS=Homo sapiens GN=ARG1 PE=1 SV=2 [P05089]	34735	17	5	5	150.83	8	9010	--
Protein Accessions	Peptide	PTM	RT	z	m/z	Length	ppm	-10lgP	#Spec	Area	Start	End	Unique
ARGI1_HUMAN	K.TGLLSGLDIM(+15.99)EVNPSLGK.T	Oxidation (M)	37.21	2	930.493	18	0.2	88.44	2	7540	267	284	Y
ARGI1_HUMAN	R.EGLYITEEIYK.T		31.19	2	679.348	11	0.5	48.56	1	12200	256	266	Y
ARGI1_HUMAN	R.GGVEEGPTVLR.K		19.4	2	557.299	11	1.1	47.17	1		22	32	Y
ARGI1_HUMAN	K.YFSM(+15.99)TEVDR.L	Oxidation (M)	16.88	2	582.255	9	-0.7	43.03	3	7290	197	205	Y
ARGI1_HUMAN	K.TPEEVTR.T		8.39	2	416.214	7	-0.1	40.6	1	5790	285	291	Y
CASPE_HUMAN	Caspase-14 OS=Homo sapiens GN=CASP14 PE=1 SV=2 [P31944]	27680	18	5	5	150.12	9	21066.7	--
Protein Accessions	Peptide	PTM	RT	z	m/z	Length	ppm	-10lgP	#Spec	Area	Start	End	Unique
CASPE_HUMAN	R.MAEAELVQEGK.A		18.54	2	602.797	11	-0.7	76.68	1	20600	213	223	Y
CASPE_HUMAN	R.DPTAEQFQEELEK.F		26.82	2	782.364	13	2	74.78	3	17200	55	67	Y
CASPE_HUMAN	R.M(+15.99)AEAELVQEGK.A	Oxidation (M)	15.39	2	610.795	11	-0.7	72.8	1	4870	213	223	Y
CASPE_HUMAN	K.TNPEIQSTLR.K		17.93	2	579.81	10	0.8	55.5	1	25400	227	236	Y
CASPE_HUMAN	K.RDPTAEQFQEELEK.F		23.79	3	573.944	14	-0.6	43.72	1		54	67	Y
CASPE_HUMAN	K.FQQAIDSR.E		12.87	2	482.746	8	0.1	33.1	2	4290	68	75	Y
PF3D7_0507100	60S ribosomal protein L4 (RPL4) - [Pf3D7_05_v3:294668-295903(-)]	46212	15	4	4	148.27	4	7410	--
Protein Accessions	Peptide	PTM	RT	z	m/z	Length	ppm	-10lgP	#Spec	Area	Start	End	Unique
PF3D7_0507100	K.EVPLVVSNDIESLSK.T		33.75	2	814.942	15	1.1	77.71	1	13800	149	163	Y
PF3D7_0507100	K.LGAGYETSAESWGTGR.A		23.61	2	821.378	16	-1.4	75.82	1		56	71	Y
PF3D7_0507100	K.NVVGEVEIPVVFQTPIR.N		40.85	2	948.534	17	0.4	60.06	1	3230	17	33	Y
PF3D7_0507100	K.TANQAVINVAAEE		23.69	2	665.334	13	-3.1	50.51	1	5200	399	411	Y
PF3D7_1408600	40S ribosomal protein S8e putative - [Pf3D7_14_v3:323317-324172(+)]	25051	14	2	2	132.32	2	9355	--
Protein Accessions	Peptide	PTM	RT	z	m/z	Length	ppm	-10lgP	#Spec	Area	Start	End	Unique
RS8_HUMAN,PF3D7_1408600	R.IIDVVYNASNNELVR.T		29.92	2	859.956	15	-1	92.73	1	10300	78	92	Y
PF3D7_1408600	K.LDSGSFSWPTFGISK.N		38.4	2	814.901	15	-0.4	79.18	1	8410	60	74	Y
PF3D7_1314700	conserved Plasmodium protein unknown function - [Pf3D7_13_v3:626481-628675(-)]	65670	9	5	5	128.02	7	16700	--
Protein Accessions	Peptide	PTM	RT	z	m/z	Length	ppm	-10lgP	#Spec	Area	Start	End	Unique
PF3D7_1314700	K.LEEDETTVNR.N		12.06	2	603.286	10	0.2	63.99	3	20400	76	85	Y
PF3D7_1314700	K.FFEGEENIAK.S		21.8	2	592.285	10	0.5	56.21	1	14600	437	446	Y
PF3D7_1314700	R.ILQQNTEEFIK.K		24.19	2	681.867	11	-0.1	55.84	1	15100	205	215	Y
PF3D7_1314700	K.SYEGEENTGK.S		7.47	2	557.241	10	5.1	45.62	1		457	466	Y
PF3D7_1314700	K.QYLSEQER.L		12.64	2	526.755	8	2.6	29.51	1	3650	3	10	Y
DCD_HUMAN	Dermcidin OS=Homo sapiens GN=DCD PE=1 SV=2 [P81605]	11284	23	3	3	124.75	5	17890	--
Protein Accessions	Peptide	PTM	RT	z	m/z	Length	ppm	-10lgP	#Spec	Area	Start	End	Unique
DCD_HUMAN	K.LGKDAVEDLESVGK.G		25.46	2	730.386	14	0.8	73.81	2	6170	83	96	Y
DCD_HUMAN	K.ENAGEDPGLAR.Q		12.22	2	564.768	11	0.6	62.53	2	31800	43	53	Y
DCD_HUMAN	K.DAVEDLESVGK.G		24.81	2	581.286	11	1.8	58.99	1	15700	86	96	Y
FILA2_HUMAN	Filaggrin-2 OS=Homo sapiens GN=FLG2 PE=1 SV=1 [Q5D862]	248072	2	3	3	119.06	5	60600	--
Protein Accessions	Peptide	PTM	RT	z	m/z	Length	ppm	-10lgP	#Spec	Area	Start	End	Unique
FILA2_HUMAN	R.SVVTVIDVFYK.Y		38.82	2	635.358	11	-0.5	70.65	1	104000	7	17	Y
FILA2_HUMAN	R.FSNSSSSNEFSK.C		13.45	2	660.789	12	0.4	64.37	1	67400	404	415	Y
FILA2_HUMAN	R.QSSYGQHGSGSSQSSGYGQYGSR.E		12.69	3	784.666	23	-1.5	48.67	3	10400	540	562	Y
CO1A2_HUMAN	Collagen alpha-2(I) chain OS=Homo sapiens GN=COL1A2 PE=1 SV=7 [P08123]	129314	2	3	3	105.27	5	13833.3	--
Protein Accessions	Peptide	PTM	RT	z	m/z	Length	ppm	-10lgP	#Spec	Area	Start	End	Unique
CO1A2_HUMAN	R.GPAGPSGPAGK.D		7.84	2	448.235	11	-0.7	64.7	2	15300	1054	1064	Y
CO1A2_HUMAN	R.GPSGPQGIR.G		11.12	2	434.736	9	0.3	53.89	1		997	1005	Y
CO1A2_HUMAN	R.GVVGPQGAR.G		10.15	2	420.738	9	1.3	40.86	1	12800	157	165	Y
CO1A2_HUMAN	R.GVVGPQ(+.98)GAR.G	Deamidation (NQ)	11.16	2	421.23	9	-0.6	36.73	1	13400	157	165	Y
HBB_HUMAN	Hemoglobin subunit beta OS=Homo sapiens GN=HBB PE=1 SV=2 [P68871]	15998	16	2	2	102.8	3	22750	--
Protein Accessions	Peptide	PTM	RT	z	m/z	Length	ppm	-10lgP	#Spec	Area	Start	End	Unique
HBB_HUMAN	K.VNVDEVGGEALGR.L		22.92	2	657.835	13	-1.2	72.72	2	24400	19	31	Y
HBD_HUMAN,HBE_HUMAN,HBG1_HUMAN,HBB_HUMAN,HBG2_HUMAN	R.LLVVYPWTQR.F		34.89	2	637.867	10	0.6	60.15	1	21100	32	41	Y
PF3D7_1465900	40S ribosomal protein S3 - [Pf3D7_14_v3:2684141-2685534(+)]	24668	16	3	3	102.06	4	9483.33	--
Protein Accessions	Peptide	PTM	RT	z	m/z	Length	ppm	-10lgP	#Spec	Area	Start	End	Unique
PF3D7_1465900	K.STNSVELFAER.V		25.35	2	626.812	11	-0.7	63.84	1		81	91	Y
PF3D7_1465900	R.TGLTSILPDNISVLEPK.T		40.54	2	899.005	17	0.9	50.85	2	25300	199	215	Y
PF3D7_1465900	R.FVNTATR.S		10.4	2	404.72	7	2.5	38.36	1	3150	168	174	Y
PF3D7_0711400	histone deacetylase complex subunit SAP18 putative (SAP18) - [Pf3D7_07_v3:500408-502594(-)]	88443	3	2	2	100.12	3	13855	--
Protein Accessions	Peptide	PTM	RT	z	m/z	Length	ppm	-10lgP	#Spec	Area	Start	End	Unique
PF3D7_0711400	R.SSYINNISINTNSR.Y		24.26	2	791.893	14	-1.7	77.54	1	8810	580	593	Y
PF3D7_0711400	K.YDEENLLLR.T		27.36	2	582.798	9	-0.3	45.15	2	18900	445	453	Y
HPT_HUMAN	Haptoglobin OS=Homo sapiens GN=HP PE=1 SV=1 [P00738]	45205	4	2	2	98.15	4	7155	--
Protein Accessions	Peptide	PTM	RT	z	m/z	Length	ppm	-10lgP	#Spec	Area	Start	End	Unique
HPT_HUMAN	R.TEGDGVYTLNNEK.Q		17.96	2	720.336	13	0.5	74.18	2	7280	119	131	Y
HPT_HUMAN	K.LRTEGDGVYTLNNEK.Q		18.6	3	570.288	15	-0.6	47.93	2	7030	117	131	Y
PF3D7_1347500	DNA/RNA-binding protein Alba 4 (ALBA4) - [Pf3D7_13_v3:1897983-1899362(-)]	42160	9	3	3	96.67	4	5653.33	--
Protein Accessions	Peptide	PTM	RT	z	m/z	Length	ppm	-10lgP	#Spec	Area	Start	End	Unique
PF3D7_1347500	K.AILN(+.98)GLAVGYR.H	Deamidation (NQ)	28.82	2	574.327	11	0.4	59.8	2	5370	328	338	Y
PF3D7_1347500	K.QNNVDENEFPNSK.V		15.53	2	767.841	13	-2.1	56.59	1	7310	11	23	Y
PF3D7_1347500	R.ELLAGGTR.Y		14.12	2	408.731	8	-2.9	25.71	1	4280	42	49	Y
PF3D7_0516200	40S ribosomal protein S11 - [Pf3D7_05_v3:675809-676614(-)]	16077	16	2	2	93.61	3	7700	--
Protein Accessions	Peptide	PTM	RT	z	m/z	Length	ppm	-10lgP	#Spec	Area	Start	End	Unique
PF3D7_0516200	R.IEDVTPIPTDSTR.K		21.98	2	722.371	13	1.7	71.62	2	10600	129	141	Y
PF3D7_0516200,RS14_HUMAN	K.TPGPGAQSALR.A		14.05	2	527.785	11	-0.3	43.97	1	4800	107	117	Y
HORN_HUMAN	Hornerin OS=Homo sapiens GN=HRNR PE=1 SV=2 [Q86YZ3]	282389	2	4	4	85.83	6	7536.67	--
Protein Accessions	Peptide	PTM	RT	z	m/z	Length	ppm	-10lgP	#Spec	Area	Start	End	Unique
HORN_HUMAN	R.GSGSGQSPSYGR.H		8.14	2	570.257	12	-0.5	45.04	1	4630	897	908	Y
HORN_HUMAN	R.GPYESGSGHSSGLGHR.E		9.54	3	528.909	16	-1	40.86	3	11300	1038	1053	Y
HORN_HUMAN	R.HGSGSGQSSSYSPYGSGSGWSSSR.G		18.69	3	783.664	24	1	38.03	1	3270	1484	1507	Y
HORN_HUMAN	R.GSGSGQSPSSGQHGTGFGR.S		10.37	3	583.263	19	-0.4	30.72	1	6680	430	448	Y
UBC_HUMAN	Polyubiquitin-C OS=Homo sapiens GN=UBC PE=1 SV=3 [P0CG48]	77039	4	2	2	83.44	2	15250	RL40_HUMAN;RS27A_HUMAN;UBB_HUMAN
Protein Accessions	Peptide	PTM	RT	z	m/z	Length	ppm	-10lgP	#Spec	Area	Start	End	Unique
UBB_HUMAN,UBC_HUMAN,RL40_HUMAN,RS27A_HUMAN	K.TITLEVEPSDTIENVK.A		30.16	2	894.469	16	1.9	61.77	1	15700	12	27	Y
PF3D7_1365900,PF3D7_1211800,RS27A_HUMAN,RL40_HUMAN,UBC_HUMAN,UBB_HUMAN	R.TLSDYNIQK.E		17.52	2	541.28	9	0	43.33	1	14800	55	63	Y
PF3D7_0105600	conserved Plasmodium protein unknown function - [Pf3D7_01_v3:230289-234402(-)]	147394	2	2	2	82.8	4	5200	--
Protein Accessions	Peptide	PTM	RT	z	m/z	Length	ppm	-10lgP	#Spec	Area	Start	End	Unique
PF3D7_0105600	K.INNSILYETEEK.G		23.44	2	726.864	12	-1.1	69.07	3	10400	602	613	Y
PF3D7_0105600	K.TFENVYK.S		17.53	2	450.726	7	-1.1	27.45	1		1111	1117	Y
PF3D7_1447000	40S ribosomal protein S5 - [Pf3D7_14_v3:1929931-1931379(+)]	29958	10	2	2	81.14	2	4490	--
Protein Accessions	Peptide	PTM	RT	z	m/z	Length	ppm	-10lgP	#Spec	Area	Start	End	Unique
PF3D7_1447000	R.GTQIVGAPTTK.K		14.92	2	536.804	11	0.2	64.6	1	5110	187	197	Y
PF3D7_1447000	R.GSAEDDLKNWVPVTK.L		29.21	3	553.617	15	-0.5	33.08	1	3870	32	46	Y
PF3D7_1016300	glycophorin binding protein (GBP) - [Pf3D7_10_v3:650898-653567(-)]	95844	4	2	2	78.23	3	7595	--
Protein Accessions	Peptide	PTM	RT	z	m/z	Length	ppm	-10lgP	#Spec	Area	Start	End	Unique
PF3D7_1016300	R.NADNKEDLTSADPEGQIM(+15.99)R.E	Oxidation (M)	18.84	3	707.324	19	0.2	53.39	2	11400	269	287	Y
PF3D7_1016300	K.ILTNTDPNDEVER.R		17.6	2	758.369	13	1	49.68	1	3790	255	267	Y
TGM3_HUMAN	Protein-glutamine gamma-glutamyltransferase E OS=Homo sapiens GN=TGM3 PE=1 SV=4 [Q08188]	76632	5	2	2	75.84	3	5615	--
Protein Accessions	Peptide	PTM	RT	z	m/z	Length	ppm	-10lgP	#Spec	Area	Start	End	Unique
TGM3_HUMAN	R.ITWLYDNTTGK.Q		28.16	2	656.334	11	1.7	51.24	2	7200	398	408	Y
TGM3_HUMAN	K.LKPNTPFAATSSM(+15.99)GLETEEQEPSIIGK.L	Oxidation (M)	29.26	3	964.481	27	-2.3	49.19	1	4030	460	486	Y
ANM5_HUMAN	Protein arginine N-methyltransferase 5 OS=Homo sapiens GN=PRMT5 PE=1 SV=4 [O14744]	72684	6	3	3	71.12	3	1033.33	--
Protein Accessions	Peptide	PTM	RT	z	m/z	Length	ppm	-10lgP	#Spec	Area	Start	End	Unique
ANM5_HUMAN	K.YSQYQQAIYK.C		18.64	2	646.319	10	-1.2	42.26	1		334	343	Y
ANM5_HUMAN	R.VPLVAPEDLR.D		26.92	2	554.822	10	1	40.69	1	3100	155	164	Y
ANM5_HUMAN	R.VPLVAPEDLRDDIIENAPTTHTEEYSGEEK.T		33.31	4	842.66	30	0.8	25.53	1		155	184	Y
PF3D7_1224300	polyadenylate-binding protein putative (PABP) - [Pf3D7_12_v3:988628-991255(+)]	97230	3	2	2	68.38	2	6850	--
Protein Accessions	Peptide	PTM	RT	z	m/z	Length	ppm	-10lgP	#Spec	Area	Start	End	Unique
PF3D7_1224300	R.ALDTLNYTNIK.G		25.9	2	633.341	11	1.7	49.75	1	13700	73	83	Y
PF3D7_1224300	R.ELFEPFGTITSAK.V		35.26	2	720.376	13	1.9	37.26	1		468	480	Y
ZA2G_HUMAN	Zinc-alpha-2-glycoprotein OS=Homo sapiens GN=AZGP1 PE=1 SV=2 [P25311]	34259	9	2	2	66.1	3	5855	--
Protein Accessions	Peptide	PTM	RT	z	m/z	Length	ppm	-10lgP	#Spec	Area	Start	End	Unique
ZA2G_HUMAN	R.AGEVQEPELR.G		17.3	2	564.288	10	-1.1	45.56	1	6260	242	251	Y
ZA2G_HUMAN	K.EIPAWVPFDPAAQITK.Q		40.33	2	891.975	16	0.2	41.07	2	5450	150	165	Y
CATA_HUMAN	Catalase OS=Homo sapiens GN=CAT PE=1 SV=3 [P04040]	59756	6	2	2	65.72	3	4370	--
Protein Accessions	Peptide	PTM	RT	z	m/z	Length	ppm	-10lgP	#Spec	Area	Start	End	Unique
CATA_HUMAN	R.FNTANDDNVTQVR.A		17.48	2	747.351	13	-2.9	49.04	1	2680	432	444	Y
CATA_HUMAN	R.FSTVAGESGSADTVRDPR.G		17.46	3	617.966	18	-0.2	33.35	2	6060	113	130	Y
PF3D7_1309100	60S ribosomal protein L24 putative - [Pf3D7_13_v3:418820-420121(+)]	19245	10	2	2	54.62	2	2595	--
Protein Accessions	Peptide	PTM	RT	z	m/z	Length	ppm	-10lgP	#Spec	Area	Start	End	Unique
PF3D7_1309100	K.AYVQSIEAK.N		16.38	2	504.772	9	-0.1	40.11	1	5190	102	110	Y
PF3D7_1309100	K.VYFYLSSK.F		26.95	2	503.766	8	-0.1	29.01	1		35	42	Y

## Sheet: NP 720kDa(2)
Protein Accessions	Description	Avg. Mass	Coverage (%)	#Unique	#Peptides	-10lgP	# Spectra	Area	Other Protein Matches/Notes
PF3D7_0929400	high molecular weight rhoptry protein 2 (RhopH2) - [Pf3D7_09_v3:1175203-1180762(+)]	162664	24	26	26	252.11	37	42933.3	--
Protein Accessions	Peptide	PTM	RT	z	m/z	Length	ppm	-10lgP	#Spec	Area	Start	End	Unique
PF3D7_0929400	K.NNDQLTFLETQVAK.I		31.61	2	810.916	14	1.3	84.58	1	24300	588	601	Y
PF3D7_0929400	K.NIVSDALTSEEIKR.H		27.44	2	787.923	14	-0.2	75.82	1	6020	1267	1280	Y
PF3D7_0929400	R.ITEDKHLINADDVSPSYINLYR.S		30.32	3	859.437	22	-1.4	72.15	3	14900	412	433	Y
PF3D7_0929400	K.SVYYDDDVSLYR.K		26.55	2	747.841	12	0.5	71.63	2	20400	834	845	Y
PF3D7_0929400	R.SNNIVALYILK.T		36.71	2	624.371	11	-1	65.51	1		434	444	Y
PF3D7_0929400	K.GSQNTEGESEVPSDDEINK.T		16.73	2	1017.94	19	2	59.22	4	10500	130	148	Y
PF3D7_0929400	K.ADSDITYFVK.Q		26.75	2	579.788	10	0.4	57.15	1	40200	378	387	Y
PF3D7_0929400	R.VSNITNDMIK.K		21.56	2	567.795	10	0.1	56.86	1	10800	466	475	Y
PF3D7_0929400	K.SLYGNNNNNNAGSESDVTLK.S		20.46	3	704.326	20	0	56.31	2	14000	103	122	Y
PF3D7_0929400	K.YM(+15.99)TIYINEAYIK.N	Oxidation (M)	30.07	2	769.381	12	-3.9	54.99	1		1255	1266	Y
PF3D7_0929400	K.ILGLLTVTLWAK.E		45.65	2	664.424	12	4	54.76	1		818	829	Y
PF3D7_0929400	K.LFEQIVDQIK.Y		34.07	2	616.848	10	0.2	52.65	1	35300	191	200	Y
PF3D7_0929400	K.ELETILNNSPFSEEQTM(+15.99)K.L	Oxidation (M)	33.15	3	709.336	18	-0.7	51.57	2	19800	1010	1027	Y
PF3D7_0929400	R.VSNITNDM(+15.99)IK.K	Oxidation (M)	15.27	2	575.793	10	1.4	51.43	1	9600	466	475	Y
PF3D7_0929400	K.DFTQTNALTNLPNLDNKK.T		30.09	3	683.02	18	-0.2	45.29	1	48500	477	494	Y
PF3D7_0929400	K.ELETILNNSPFSEEQTMK.L		34.71	3	704.005	18	-0.3	42.19	1	15000	1010	1027	Y
PF3D7_0929400	K.LPLEDYYK.L		25.23	2	520.769	8	1.4	40.34	1	40100	927	934	Y
PF3D7_0929400	K.QLDDEEIER.F		16.17	2	573.767	9	-0.6	39.57	1	36800	388	396	Y
PF3D7_0929400	R.IYDMTINNALVPEIQPYNR.R		37.19	3	755.381	19	-3.5	37.87	1	10300	1234	1252	Y
PF3D7_0929400	K.LSLAPDM(+15.99)VK.T	Oxidation (M)	21.05	2	495.271	9	0.9	35.96	1		935	943	Y
PF3D7_0929400	R.KYVTTLTK.A		12.94	2	477.287	8	0.3	29.98	1	4520	370	377	Y
PF3D7_0929400	K.IDDINNLNIYEHK.E		25.29	3	534.271	13	0.9	29.1	2	12100	323	335	Y
PF3D7_0929400	K.QPYYLM(+15.99)SNVPLNNPK.K	Oxidation (M)	26.07	3	598.633	15	-2.6	26.64	1	8410	1174	1188	Y
PF3D7_0929400	K.QLMSAIR.K		19.4	2	409.731	7	0.2	26.53	1		363	369	Y
PF3D7_0929400	K.TTEYYLK.E		17.61	2	459.235	7	1	26.41	1	8390	495	501	Y
PF3D7_0929400	K.VHDFLVLTSQSNENLLPNKEK.L		30.49	4	607.074	21	1	25.35	1	17100	170	190	Y
PF3D7_0929400	K.SLYLSLK.G		27.23	2	412.25	7	-0.9	25.18	1		123	129	Y
PF3D7_0929400	K.YVTTLTK.A		14.79	2	413.239	7	-0.5	24.87	1	8160	371	377	Y
HORN_HUMAN	Hornerin OS=Homo sapiens GN=HRNR PE=1 SV=2 [Q86YZ3]	282389	11	18	18	235.62	33	60900	--
Protein Accessions	Peptide	PTM	RT	z	m/z	Length	ppm	-10lgP	#Spec	Area	Start	End	Unique
HORN_HUMAN	R.YGQQGSGSGQSPSR.G		7.32	2	698.316	14	0.3	81.93	1	12700	649	662	Y
HORN_HUMAN	R.GEQHGSSSGSSSSYGQHGSGSR.Q		6.03	3	708.297	22	0.2	81.72	2		1910	1931	Y
HORN_HUMAN	R.HGSGSGQSSSYSPYGSGSGWSSSR.G		18.68	3	783.663	24	-0.4	81.3	3	43600	1484	1507	Y
HORN_HUMAN	R.GSGSGQSPSYGR.H		8.08	2	570.257	12	-0.1	65.23	1	29400	897	908	Y
HORN_HUMAN	R.HGAGSGQSLSHGR.H		5.77	3	417.537	13	-1.5	60.89	1		2762	2774	Y
HORN_HUMAN	R.GPYESGSGHSSGLGHQESR.S		10.02	3	643.62	19	-0.8	56.34	3	20200	572	590	Y
HORN_HUMAN	R.QSLGHGQHGSGSGQSPSPSR.G		7.55	3	649.972	20	-0.5	56.22	2	25800	992	1011	Y
HORN_HUMAN	R.GPYESGSGHSSGLGHR.E		9.51	3	528.909	16	-0.9	56.03	2	101000	1038	1053	Y
HORN_HUMAN	R.QSLGHGQ(+.98)HGSGSGQSPSPSR.G	Deamidation (NQ)	7.98	3	650.3	20	0.2	49.89	2	18500	992	1011	Y
HORN_HUMAN	R.GSGSSQSSGYGR.H		6.25	2	565.247	12	-0.1	49.6	1	3840	1340	1351	Y
HORN_HUMAN	R.HGSGSGHSSSYGQHGSGSGWSSSSGR.H		9.57	4	620.011	26	0.9	48.14	2	20300	1365	1390	Y
HORN_HUMAN	R.SGSGWSSSR.G		9.09	2	455.704	9	0.3	45.25	1		1029	1037	Y
HORN_HUMAN	R.HGSGSGQSSSYGPYR.S		11.43	3	509.559	15	0.1	36.72	2	8980	1014	1028	Y
HORN_HUMAN	R.SEQHGSSSGSSSSYGQHGSGSR.Q		6.02	4	538.977	22	-0.8	34.32	2	17300	970	991	Y
HORN_HUMAN	R.GSGSGQSPSSGQ(+.98)HGTGFGR.S	Deamidation (NQ)	10.97	3	583.591	19	-0.2	33.94	1	19600	430	448	Y
HORN_HUMAN	R.GRHGSGSGQSSSYSPYGSGSGWSSSR.G		17.31	4	641.28	26	-0.6	33.33	2		1482	1507	Y
HORN_HUMAN	R.GHYESGSGQTSGFGQ(+.98)HESGSGQSSGYSK.H	Deamidation (NQ)	13.23	4	698.541	28	-1.2	32.04	1	5270	336	363	Y
HORN_HUMAN	R.GSGSGQSPSSGQHGTGFGR.S		10.34	3	583.263	19	-0.1	31.59	1	38100	430	448	Y
HORN_HUMAN	R.QSSSYGQHESASR.H		6.75	3	475.211	13	-1.2	27.67	1	8040	396	408	Y
HORN_HUMAN	R.SEQ(+.98)HGSSSGSSSSYGQHGSGSR.Q	Deamidation (NQ)	6.25	4	539.223	22	-0.8	26.12	1		970	991	Y
HORN_HUMAN	R.QGSSAGSSSSYGQHGSGSR.Q		6.75	3	595.258	19	0.2	23.67	1	3380	507	525	Y
PF3D7_0905400	high molecular weight rhoptry protein 3 (RhopH3) - [Pf3D7_09_v3:270740-274789(-)]	104856	16	11	11	213.92	18	35400	--
Protein Accessions	Peptide	PTM	RT	z	m/z	Length	ppm	-10lgP	#Spec	Area	Start	End	Unique
PF3D7_0905400	R.LFFTYNFGDVEPQGK.Y		37.5	2	881.428	15	-0.2	88.68	1	38700	130	144	Y
PF3D7_0905400	K.VFTALYNFDSFIK.T		42.32	2	782.905	13	-1.2	84.85	3	32400	676	688	Y
PF3D7_0905400	K.VFLSSVGSQM(+15.99)TAIK.N	Oxidation (M)	25.44	2	742.395	14	0.5	81.87	1	32500	187	200	Y
PF3D7_0905400	K.TKDQDLEIELYK.Y		25.36	2	747.89	12	2.6	59.36	3	6630	771	782	Y
PF3D7_0905400	K.SGAPISPVSVK.E		19.71	2	521.3	11	-0.4	56.32	2	35000	391	401	Y
PF3D7_0905400	K.EYEEPFVNPVM(+15.99)K.F	Oxidation (M)	26.05	2	749.347	12	-3.5	46.53	1	2400	111	122	Y
PF3D7_0905400	K.ASLHVPSVLYR.R		27.38	3	414.572	11	0.6	44.81	1	17700	539	549	Y
PF3D7_0905400	K.TNIKDGESGEFLK.Y		19.25	3	479.912	13	-0.5	42.83	3	17600	165	177	Y
PF3D7_0905400	R.EKVFTALYNFDSFIK.T		40.15	3	607.985	15	-0.3	40.35	1	10000	674	688	Y
PF3D7_0905400	K.YQLNKEEYK.V		14.02	2	607.806	9	0.1	31.38	1	1900	178	186	Y
PF3D7_0905400	R.KQDVLYETDKPQTMDEASYEETVDEDAHHVNEK.Q		24.71	5	779.552	33	-0.2	25.05	1		719	751	Y
HB33recCLAG3.2	CLAG3.2 (1428 aa)	168336	13	17	17	208.27	24	39366.7	--
Protein Accessions	Peptide	PTM	RT	z	m/z	Length	ppm	-10lgP	#Spec	Area	Start	End	Unique
HB33recCLAG3.1,HB33recCLAG3.2	K.YGYLGEVIAAR.L		29.98	2	606.325	11	0.4	87.28	1	23600	1290	1300	Y
HB33recCLAG3.1,HB33recCLAG3.2	K.TIVTNYWYPSPIK.K		33.89	2	791.422	13	4	67.78	1		637	649	Y
HB33recCLAG3.2	K.QGTEQLIDISK.F		23.77	2	616.331	11	1	65.99	1	61500	93	103	Y
HB33recCLAG3.2,HB33recCLAG3.1	K.QTSTYIDTEK.M		13.75	2	593.285	10	-0.3	46	2	9790	1391	1400	Y
HB33recCLAG3.1,HB33recCLAG3.2	K.SALEELNNVFTNK.E		33.76	3	493.588	13	0.4	45.89	1	12900	183	195	Y
HB33recCLAG3.1,PF3D7_0220800,PF3D7_0831600,HB33recCLAG3.2	K.YYTLYVR.K		24.78	2	489.259	7	0.9	43.01	2	10400	651	657	Y
HB33recCLAG3.1,HB33recCLAG3.2	K.NVAEAMYLNIKDEDTFNK.T		32.1	3	705.674	18	0.1	41.98	1	26300	619	636	Y
HB33recCLAG3.2,HB33recCLAG3.1	K.EANEENTFPEQEEPNR.Q		17.64	3	644.945	16	0	39.88	4	17100	422	437	Y
HB33recCLAG3.2,HB33recCLAG3.1	R.RIEETYR.T		9.99	2	483.753	7	-0.7	39.76	1		908	914	Y
HB33recCLAG3.2	K.FYVYLTK.G		27.15	2	467.258	7	1.4	39.01	2	5470	564	570	Y
HB33recCLAG3.2	K.IM(+15.99)NYVHETNEDIM(+15.99)SNLR.R	Oxidation (M)	23.64	3	704.324	17	2	35.06	2		1307	1323	Y
HB33recCLAG3.2,HB33recCLAG3.1	K.EQTQHVQEQTYER.K		10.61	3	559.261	13	0.2	33.8	1	30300	1188	1200	Y
HB33recCLAG3.2,HB33recCLAG3.1	K.LKEITSDLLIK.Y		27.86	3	424.93	11	-0.2	33.37	1	10100	1268	1278	Y
HB33recCLAG3.2,HB33recCLAG3.1	K.SFPGGFGPAIK.E		28.75	2	539.291	11	1.7	29.89	1	18600	1177	1187	Y
HB33recCLAG3.2,HB33recCLAG3.1	K.HIPNNLVDELEK.L		27.42	2	710.875	12	-0.7	28.57	1		659	670	Y
HB33recCLAG3.1,PF3D7_0831600,PF3D7_0220800,HB33recCLAG3.2	K.YQLEIIK.T		26.7	2	453.769	7	0.6	25.34	1	4050	372	378	Y
HB33recCLAG3.1,HB33recCLAG3.2	K.EITSDLLIK.Y		27.9	2	516.302	9	-1.1	23.75	1	9940	1270	1278	Y
CALL5_HUMAN	Calmodulin-like protein 5 OS=Homo sapiens GN=CALML5 PE=1 SV=2 [Q9NZT1]	15893	38	4	4	157.49	7	31366.7	--
Protein Accessions	Peptide	PTM	RT	z	m/z	Length	ppm	-10lgP	#Spec	Area	Start	End	Unique
CALL5_HUMAN	K.AFSAVDTDGNGTINAQELGAALK.A		33.14	2	1132.06	23	-1	86.79	3	18300	16	38	Y
CALL5_HUMAN	K.AFSAVDTDGN(+.98)GTINAQELGAALK.A	Deamidation (NQ)	33.35	3	755.372	23	-0.7	72.8	1		16	38	Y
CALL5_HUMAN	R.KLISEVDSDGDGEISFQEFLTAAK.K		38.81	3	867.096	24	-1.2	71.79	1	52300	51	74	Y
CALL5_HUMAN	K.LISEVDSDGDGEISFQEFLTAAK.K		41.04	3	824.399	23	0.1	67.37	1	13300	52	74	Y
CALL5_HUMAN	K.NLSEAQLR.K		15.94	2	465.753	8	-1	49.37	1	23500	43	50	Y
A1AT_HUMAN	Alpha-1-antitrypsin OS=Homo sapiens GN=SERPINA1 PE=1 SV=3 [P01009]	46737	10	3	3	148.36	5	11233.3	--
Protein Accessions	Peptide	PTM	RT	z	m/z	Length	ppm	-10lgP	#Spec	Area	Start	End	Unique
A1AT_HUMAN	K.VFSNGADLSGVTEEAPLK.L		28.83	2	917.465	18	-0.1	88.52	1	9100	335	352	Y
A1AT_HUMAN	K.ITPNLAEFAFSLYR.Q		44.86	2	821.436	14	0.3	76.37	2	11700	50	63	Y
A1AT_HUMAN	K.LSITGTYDLK.S		26.45	2	555.806	10	1.3	52.7	2	12900	315	324	Y
HPT_HUMAN	Haptoglobin OS=Homo sapiens GN=HP PE=1 SV=1 [P00738]	45205	17	8	8	136.44	9	25200	--
Protein Accessions	Peptide	PTM	RT	z	m/z	Length	ppm	-10lgP	#Spec	Area	Start	End	Unique
HPT_HUMAN	R.TEGDGVYTLNNEK.Q		17.92	2	720.337	13	1.6	56.13	1	29400	119	131	Y
HPT_HUMAN	K.VTSIQDWVQK.T		26.31	2	602.322	10	0	51.26	1	28500	392	401	Y
HPTR_HUMAN,HPT_HUMAN	R.TEGDGVYTLNDKK.Q		15.54	3	480.572	13	0.5	49.54	2	16100	60	72	Y
HPTR_HUMAN,HPT_HUMAN	K.NPANPVQR.I		9.87	2	448.241	8	0.1	48.96	1		154	161	Y
HPT_HUMAN	K.LRTEGDGVYTLNNEK.Q		18.62	3	570.287	15	-1.8	46.88	1	17700	117	131	Y
HPT_HUMAN	R.HYEGSTVPEK.K		9.12	2	573.775	10	0.6	46.31	1	2840	312	321	Y
HPTR_HUMAN,HPT_HUMAN	K.DIAPTLTLYVGK.K		33.22	2	645.869	12	-0.5	36.79	1	11600	216	227	Y
HPT_HUMAN	R.HYEGSTVPEKK.T		7.49	3	425.551	11	1	28.51	1	5740	312	322	Y
PLAK_HUMAN	Junction plakoglobin OS=Homo sapiens GN=JUP PE=1 SV=3 [P14923]	81745	10	6	6	127.12	7	10360	--
Protein Accessions	Peptide	PTM	RT	z	m/z	Length	ppm	-10lgP	#Spec	Area	Start	End	Unique
PLAK_HUMAN	K.LLNDEDPVVVTK.A		23.74	2	671.367	12	0.1	70.84	1	13000	150	161	Y
PLAK_HUMAN	R.ALM(+15.99)GSPQLVAAVVR.T	Oxidation (M)	30.12	2	714.406	14	0.5	54.99	1	3550	178	191	Y
PLAK_HUMAN	R.NLSDVATKQEGLESVLK.I		28.7	3	611	17	2.2	30.82	1	5390	378	394	Y
PLAK_HUMAN	R.LVQLLVK.A		26.51	2	406.784	7	-0.3	28.85	2	5680	527	533	Y
PLAK_HUMAN	K.TLVTQNSGVEALIHAILR.A		47.05	3	645.705	18	-0.7	24.18	1	12400	427	444	Y
PLAK_HUMAN	K.AAM(+15.99)IVNQLSK.K	Oxidation (M)	18.44	2	545.802	10	3.2	23.86	1		162	171	Y
CASPE_HUMAN	Caspase-14 OS=Homo sapiens GN=CASP14 PE=1 SV=2 [P31944]	27680	15	5	5	125.23	7	9926.67	--
Protein Accessions	Peptide	PTM	RT	z	m/z	Length	ppm	-10lgP	#Spec	Area	Start	End	Unique
CASPE_HUMAN	R.M(+15.99)AEAELVQEGK.A	Oxidation (M)	15.46	2	610.794	11	-0.8	67.67	1		213	223	Y
CASPE_HUMAN	R.MAEAELVQEGK.A		18.6	2	602.798	11	1	66.78	1	10200	213	223	Y
CASPE_HUMAN	R.DPTAEQFQEELEK.F		27.01	2	782.363	13	0.6	53.31	1	10400	55	67	Y
CASPE_HUMAN	K.TNPEIQSTLR.K		17.99	2	579.809	10	0.1	47.59	1	7620	227	236	Y
CASPE_HUMAN	K.RDPTAEQFQEELEK.F		23.81	3	573.945	14	1	36.88	2	9180	54	67	Y
CASPE_HUMAN	R.KTNPEIQSTLR.K		15.03	3	429.573	11	-1	29.12	1		226	236	Y
IGKC_HUMAN	Ig kappa chain C region OS=Homo sapiens GN=IGKC PE=1 SV=1 [P01834]	11609	32	3	3	124.27	8	4890	--
Protein Accessions	Peptide	PTM	RT	z	m/z	Length	ppm	-10lgP	#Spec	Area	Start	End	Unique
IGKC_HUMAN	K.VDNALQSGNSQESVTEQDSK.D		15.58	3	712.661	20	-0.5	70.48	2	9500	42	61	Y
IGKC_HUMAN	K.DSTYSLSSTLTLSK.A		29.41	2	751.882	14	-0.7	67.8	3	5170	62	75	Y
IGKC_HUMAN	K.VDNALQSGNSQESVTEQDSKDSTYSLSSTLTLSK.A		29.43	3	1207.24	34	0.1	59.65	3		42	75	Y
CYTA_HUMAN	Cystatin-A OS=Homo sapiens GN=CSTA PE=1 SV=1 [P01040]	11006	59	4	4	123.59	6	16640	--
Protein Accessions	Peptide	PTM	RT	z	m/z	Length	ppm	-10lgP	#Spec	Area	Start	End	Unique
CYTA_HUMAN	K.TQVVAGTNYYIK.V		22.84	2	678.86	12	-1.9	75.87	2	21500	45	56	Y
CYTA_HUMAN	M.IPGGLSEAKPATPEIQEIVDK.V		29.82	3	731.399	21	0.3	56.16	1	24900	2	22	Y
CYTA_HUMAN	K.SLPGQNEDLVLTGYQVDK.N		30.5	3	659.339	18	2.7	34.18	1		72	89	Y
CYTA_HUMAN	K.LEAVQYK.T		15.05	2	425.738	7	1.6	32.94	2	3520	38	44	Y
S10A9_HUMAN	Protein S100-A9 OS=Homo sapiens GN=S100A9 PE=1 SV=1 [P06702]	13242	34	4	4	116.16	6	27866.7	--
Protein Accessions	Peptide	PTM	RT	z	m/z	Length	ppm	-10lgP	#Spec	Area	Start	End	Unique
S10A9_HUMAN	R.NIETIINTFHQYSVK.L		37.45	2	903.972	15	-0.7	68.85	1	11500	11	25	Y
S10A9_HUMAN	K.LGHPDTLNQGEFK.E		18.81	3	485.913	13	0.7	60.7	3	56100	26	38	Y
S10A9_HUMAN	K.LGHPDTLNQGEFKELVR.K		26.32	4	489.01	17	-0.6	30.59	1	15600	26	42	Y
S10A9_HUMAN	K.DLQNFLK.K		28.37	2	439.242	7	-1.4	27.02	1	11900	44	50	Y
DCD_HUMAN	Dermcidin OS=Homo sapiens GN=DCD PE=1 SV=2 [P81605]	11284	23	3	3	115.37	6	33166.7	--
Protein Accessions	Peptide	PTM	RT	z	m/z	Length	ppm	-10lgP	#Spec	Area	Start	End	Unique
DCD_HUMAN	K.LGKDAVEDLESVGK.G		25.45	2	730.386	14	1.2	65.91	3	15600	83	96	Y
DCD_HUMAN	K.DAVEDLESVGK.G		24.87	2	581.285	11	-0.3	65.3	2	23500	86	96	Y
DCD_HUMAN	K.ENAGEDPGLAR.Q		12.19	2	564.767	11	-0.8	50.4	1	60400	43	53	Y
DESP_HUMAN	Desmoplakin OS=Homo sapiens GN=DSP PE=1 SV=3 [P15924]	331774	1	4	4	108.72	4	4973.33	--
Protein Accessions	Peptide	PTM	RT	z	m/z	Length	ppm	-10lgP	#Spec	Area	Start	End	Unique
DESP_HUMAN	R.YEVTSGGGGTSR.M		10.52	2	585.773	12	0.3	56.15	1	2510	28	39	Y
DESP_HUMAN	R.QLQNIIQATSR.E		23.93	2	636.358	11	1.2	52.94	1	8550	271	281	Y
DESP_HUMAN	R.LLQLQEQMR.A		24.46	2	579.818	9	-0.3	37.59	1	3860	142	150	Y
DESP_HUMAN	R.YIELLTR.S		26.62	2	454.265	7	-1.6	23.78	1		1003	1009	Y
UBC_HUMAN	Polyubiquitin-C OS=Homo sapiens GN=UBC PE=1 SV=3 [P0CG48]	77039	4	2	2	95.27	3	39600	RL40_HUMAN;RS27A_HUMAN;UBB_HUMAN
Protein Accessions	Peptide	PTM	RT	z	m/z	Length	ppm	-10lgP	#Spec	Area	Start	End	Unique
UBC_HUMAN,RS27A_HUMAN,UBB_HUMAN,RL40_HUMAN	K.TITLEVEPSDTIENVK.A		30.14	2	894.467	16	-0.4	73.84	2	61400	12	27	Y
UBC_HUMAN,RL40_HUMAN,RS27A_HUMAN,PF3D7_1211800,PF3D7_1365900,UBB_HUMAN	R.TLSDYNIQK.E		17.59	2	541.281	9	1.6	42.85	1	17800	55	63	Y
S10A7_HUMAN	Protein S100-A7 OS=Homo sapiens GN=S100A7 PE=1 SV=4 [P31151]	11471	12	2	2	86.22	2	18850	--
Protein Accessions	Peptide	PTM	RT	z	m/z	Length	ppm	-10lgP	#Spec	Area	Start	End	Unique
S10A7_HUMAN	K.GTNYLADVFEK.K		33	2	628.812	11	0.4	70.85	1	37700	51	61	Y
S10A7_HUMAN	K.GTNYLADVFEKK.D		30.24	3	462.241	12	-0.9	30.74	1		51	62	Y
S10A8_HUMAN	Protein S100-A8 OS=Homo sapiens GN=S100A8 PE=1 SV=1 [P05109]	10835	19	2	2	63.17	3	13445	--
Protein Accessions	Peptide	PTM	RT	z	m/z	Length	ppm	-10lgP	#Spec	Area	Start	End	Unique
S10A8_HUMAN	K.ALNSIIDVYHK.Y		27	2	636.851	11	-0.1	51.28	2	5990	8	18	Y
S10A8_HUMAN	M(+15.99)LTELEK.A	Oxidation (M)	15.01	2	440.228	7	-0.6	23.77	1	20900	1	7	Y
SPB3_HUMAN	Serpin B3 OS=Homo sapiens GN=SERPINB3 PE=1 SV=2 [P29508]	44565	10	3	3	57.92	4	6393.33	--
Protein Accessions	Peptide	PTM	RT	z	m/z	Length	ppm	-10lgP	#Spec	Area	Start	End	Unique
SPB3_HUMAN	K.VLHFDQVTENTTGK.A		21.68	3	530.273	14	5.8	33.68	1	10700	56	69	Y
SPB3_HUMAN	R.QYTSFHFASLEDVQAK.V		30.39	3	624.303	16	-1	30	2	8480	215	230	Y
SPB4_HUMAN,SPB3_HUMAN	K.STDAYELK.I		14.95	2	463.726	8	-2.7	27.71	1		95	102	Y

## Sheet: NP 620kDa(1)
Protein Accessions	Description	Avg. Mass	Coverage (%)	#Unique	#Peptides	-10lgP	# Spectra	Area	Other Protein Matches/Notes
PF3D7_0929400	high molecular weight rhoptry protein 2 (RhopH2) - [Pf3D7_09_v3:1175203-1180762(+)]	162664	38	52	52	311.31	118	194667	--
Protein Accessions	Peptide	PTM	RT	z	m/z	Length	ppm	-10lgP	#Spec	Area	Start	End	Unique
PF3D7_0929400	K.SLYGNNNNNNAGSESDVTLK.S		21.76	2	1055.98	20	-0.6	86.35	5	18400	103	122	Y
PF3D7_0929400	R.VTDAIDVYDFFYIK.K		46.23	2	854.927	14	-0.5	81.84	3	26200	972	985	Y
PF3D7_0929400	K.NIVSDALTSEEIKR.H		29.36	2	787.924	14	1.1	77.4	3	16400	1267	1280	Y
PF3D7_0929400	R.LFVTEGTLEYLLLDK.I		48.17	2	877.485	15	-0.2	77.37	7	41100	1193	1207	Y
PF3D7_0929400	K.NNDQLTFLETQVAK.I		33.32	2	810.915	14	0.2	76.34	2	109000	588	601	Y
PF3D7_0929400	K.GSQNTEGESEVPSDDEINK.T		17.92	2	1017.94	19	-0.3	73.64	3	70200	130	148	Y
PF3D7_0929400	K.SVYYDDDVSLYR.K		27.93	2	747.84	12	-0.9	73.54	2	102000	834	845	Y
PF3D7_0929400	R.VSNITNDMIK.K		22.76	2	567.795	10	0.5	67.13	2	82400	466	475	Y
PF3D7_0929400	K.ELETILNNSPFSEEQTMK.L		36.11	2	1055.51	18	1.7	67.09	3	14200	1010	1027	Y
PF3D7_0929400	K.YIISDDLYYVNMK.V		36.1	2	818.899	13	-0.5	66.25	3	18900	296	308	Y
PF3D7_0929400	R.SNNIVALYILK.T		38.5	2	624.371	11	-0.7	65.76	1	143000	434	444	Y
PF3D7_0929400	K.YFDEYFFASGGK.I		35.32	2	715.817	12	0.1	65.12	1	62400	201	212	Y
PF3D7_0929400	K.YLYM(+15.99)DEYLSEGDK.A	Oxidation (M)	26.8	2	821.355	13	2.1	65.09	4	15500	52	64	Y
PF3D7_0929400	K.NIVSDALTSEEIK.R		31.51	2	709.873	13	1.1	64.13	1	17500	1267	1279	Y
PF3D7_0929400	K.ADSDITYFVK.Q		28.14	2	579.788	10	1	63.63	2	184000	378	387	Y
PF3D7_0929400	K.HLINADDVSPSYINLYR.S		33.5	3	664.006	17	0.8	62.91	2	56700	417	433	Y
PF3D7_0929400	K.ILGLLTVTLWAK.E		48.08	2	664.421	12	0.1	61.47	1	42200	818	829	Y
PF3D7_0929400	R.ITEDKHLINADDVSPSYINLYR.S		32.61	3	859.44	22	2.7	59.05	3	16800	412	433	Y
PF3D7_0929400	K.VFNGIPAFLDK.N		37.5	2	610.837	11	0	56.17	1	16000	256	266	Y
PF3D7_0929400	R.IYDMTINNALVPEIQPYNR.R		38.63	3	755.384	19	-0.3	55.31	2	62700	1234	1252	Y
PF3D7_0929400	K.VHDFLVLTSQSNENLLPNK.E		34.91	3	723.384	19	1.3	54.14	3	99100	170	188	Y
PF3D7_0929400	K.ELETILNNSPFSEEQTM(+15.99)K.L	Oxidation (M)	34.41	3	709.337	18	0.1	53.93	1	62000	1010	1027	Y
PF3D7_0929400	K.SLYGNN(+.98)NNNNAGSESDVTLK.S	Deamidation (NQ)	22.32	3	704.656	20	2.8	53.73	2	22300	103	122	Y
PF3D7_0929400	K.QPYYLMSNVPLNNPK.K		32.38	2	889.451	15	0.1	52.91	5	13800	1174	1188	Y
PF3D7_0929400	K.QPYYLM(+15.99)SNVPLNNPK.K	Oxidation (M)	27.55	2	897.448	15	-0.3	52.26	4	14800	1174	1188	Y
PF3D7_0929400	R.VSNITNDM(+15.99)IK.K	Oxidation (M)	16.45	2	575.792	10	-0.7	51.2	1	53000	466	475	Y
PF3D7_0929400	R.YYESVSIYIR.L		30.79	2	646.833	10	5.2	50.77	1	47700	243	252	Y
PF3D7_0929400	K.LFEQIVDQIK.Y		35.7	2	616.848	10	0.1	50.49	2	138000	191	200	Y
PF3D7_0929400	K.QLDDEEIER.F		17.46	2	573.768	9	1	50.47	2	177000	388	396	Y
PF3D7_0929400	K.TQYEENKLSEYR.A		19	3	520.583	12	-0.1	49.73	1	41800	445	456	Y
PF3D7_0929400	K.MQVLFITLR.D		41.61	2	560.832	9	1	46.59	1	44500	1114	1122	Y
PF3D7_0929400	R.SN(+.98)NIVALYILK.T	Deamidation (NQ)	39.53	2	624.866	11	4.7	45.33	1	5520	434	444	Y
PF3D7_0929400	K.KELETILNNSPFSEEQTM(+15.99)K.L	Oxidation (M)	32.04	3	752.036	19	0.8	43.63	1	9110	1009	1027	Y
PF3D7_0929400	K.M(+15.99)QVLFITLR.D	Oxidation (M)	36.89	2	568.829	9	0.9	43.48	1	11600	1114	1122	Y
PF3D7_0929400	K.LPLEDYYK.L		26.69	2	520.768	8	-0.8	43.17	2	178000	927	934	Y
PF3D7_0929400	R.IYDM(+15.99)TINNALVPEIQPYNR.R	Oxidation (M)	35.01	3	760.716	19	0.9	42.4	2	58900	1234	1252	Y
PF3D7_0929400	K.SLYGNNNNN(+.98)NAGSESDVTLK.S	Deamidation (NQ)	22.17	3	704.654	20	0.1	39.84	2	22300	103	122	Y
PF3D7_0929400	K.LSLAPDM(+15.99)VK.T	Oxidation (M)	22.19	2	495.272	9	2.3	38.33	2	32500	935	943	Y
PF3D7_0929400	K.WNPAEIEK.L		23.78	2	493.751	8	1.2	38.19	1	23900	896	903	Y
PF3D7_0929400	K.TIMNFVK.F		27.32	2	426.736	7	-0.9	37.08	1	38800	149	155	Y
PF3D7_0929400	K.YVTTLTK.A		16.02	2	413.239	7	-0.9	36.24	1	32000	371	377	Y
PF3D7_0929400	K.TIM(+15.99)NFVK.F	Oxidation (M)	20.11	2	434.733	7	-0.2	35.78	1	39300	149	155	Y
PF3D7_0929400	R.KYVTTLTK.A		14.7	2	477.287	8	0.6	35.52	1	21200	370	377	Y
PF3D7_0929400	K.LMDMELK.H		25.52	2	440.219	7	0	34.55	1	11100	279	285	Y
PF3D7_0929400	K.KSVYYDDDVSLYR.K		25.68	3	541.595	13	0.6	34.26	1		833	845	Y
PF3D7_0929400	K.YNFLDIYK.Q		35.33	2	538.276	8	-1.6	33.84	1	19200	222	229	Y
PF3D7_0929400	K.TTEYYLK.E		18.98	2	459.234	7	-0.2	33.19	1	55900	495	501	Y
PF3D7_0929400	K.DFTQTNALTNLPNLDNKK.T		31.54	3	683.021	18	0.9	32.83	2	222000	477	494	Y
PF3D7_0929400	K.SLYLSLK.G		28.52	2	412.25	7	0.4	32.49	2		123	129	Y
PF3D7_0929400	K.EYNEFLQDK.R		23.73	2	593.274	9	-0.7	30.01	2	15000	995	1003	Y
PF3D7_0929400	R.KYM(+15.99)TIYINEAYIK.N	Oxidation (M)	29.31	3	555.955	13	-2.6	30	1	5460	1254	1266	Y
PF3D7_0929400	K.NSQNYSLTHTEEM(+15.99)IK.I	Oxidation (M)	21.05	3	604.281	15	0.6	29.97	2	36900	803	817	Y
PF3D7_0929400	K.DFFFM(+15.99)K.Q	Oxidation (M)	30.71	2	425.694	6	-0.3	29.43	2	9110	765	770	Y
PF3D7_0929400	K.EISEDLIK.N		23.63	2	473.758	8	-1.3	29.37	1	47100	1363	1370	Y
PF3D7_0929400	K.IDDINNLNIYEHK.E		26.93	3	534.27	13	-1	28.48	1	90000	323	335	Y
PF3D7_0929400	K.QLMSAIR.K		20.65	2	409.731	7	-0.6	28.24	1	20700	363	369	Y
PF3D7_0929400	R.VTDAIDVYDFFYIKK.V		42.08	3	612.985	15	-0.2	27.32	2	36300	972	986	Y
PF3D7_0929400	K.YLYMDEYLSEGDKATFEK.K		34.32	3	734.671	18	1.7	25.6	3	17900	52	69	Y
PF3D7_0929400	K.QLM(+15.99)SAIR.K	Oxidation (M)	14.02	2	417.729	7	0.1	24.1	1	18900	363	369	Y
PF3D7_0929400	K.VHDFLVLTSQSNENLLPNKEK.L		32.96	4	607.074	21	0.7	23.59	1	24700	170	190	Y
PF3D7_0929400	K.EYENFVENFQPDLHDIMK.L		40.27	3	756.68	18	-0.7	21.08	1	12800	502	519	Y
PF3D7_0929400	K.NSQNYSLTHTEEMIK.I		25.15	3	598.949	15	0.7	20.88	1	52700	803	817	Y
PF3D7_0929400	R.VSNITNDMIKK.D		19.44	3	421.564	11	-0.5	20.24	1	3870	466	476	Y
HB33recCLAG3.2	CLAG3.2 (1428 aa)	168336	32	41	41	291.63	85	171333	--
Protein Accessions	Peptide	PTM	RT	z	m/z	Length	ppm	-10lgP	#Spec	Area	Start	End	Unique
HB33recCLAG3.1,HB33recCLAG3.2	K.YGYLGEVIAAR.L		31.85	2	606.325	11	0.7	85.8	1	122000	1290	1300	Y
HB33recCLAG3.1,HB33recCLAG3.2,PF3D7_0831600	K.TFVFSNYFM(+15.99)LASK.M	Oxidation (M)	41.63	2	785.885	13	0.8	78.3	2		1035	1047	Y
HB33recCLAG3.1,HB33recCLAG3.2	K.SALEELNNVFTNK.E		35.52	2	739.878	13	0.1	78.08	1	150000	183	195	Y
HB33recCLAG3.2,HB33recCLAG3.1	K.TIVTNYWYPSPIK.K		35.36	2	791.419	13	-0.7	71.98	2	67000	637	649	Y
HB33recCLAG3.2,HB33recCLAG3.1	K.EANEENTFPEQEEPNR.Q		18.93	2	966.913	16	-1.3	71.71	6	67300	422	437	Y
HB33recCLAG3.1,HB33recCLAG3.2	K.EQSIEIYNSDISDK.I		25.37	2	820.886	14	0.1	71.25	2	27800	138	151	Y
HB33recCLAG3.2	K.ISVNNVFFMNVANNYSK.L		40.28	2	980.981	17	-2	70.69	1	12000	922	938	Y
HB33recCLAG3.2	K.MNEADSADSDDEKDSDTPDDELMISR.F		24.94	3	967.723	26	0.5	65.41	2	28500	1401	1426	Y
HB33recCLAG3.2,HB33recCLAG3.1	K.FLPITTYFLVM(+15.99)R.I	Oxidation (M)	45.72	2	758.915	12	0.4	64.65	5	21000	1085	1096	Y
HB33recCLAG3.2,HB33recCLAG3.1	K.ILEFSMSDR.F		29.11	2	549.269	9	0.2	62.92	1	31900	315	323	Y
HB33recCLAG3.1,HB33recCLAG3.2	K.FLPITTYFLVMR.I		50.15	2	750.918	12	0.6	62.76	4	10100	1085	1096	Y
HB33recCLAG3.2	K.QGTEQLIDISK.F		25.32	2	616.331	11	1	61.49	2	191000	93	103	Y
HB33recCLAG3.2	R.APGSFFFTHGLAAEASK.Y		34.67	3	579.958	17	0.2	61.11	2	75600	1144	1160	Y
HB33recCLAG3.2,HB33recCLAG3.1	K.ILEFSM(+15.99)SDR.F	Oxidation (M)	23.33	2	557.266	9	0.3	59.99	1	47700	315	323	Y
HB33recCLAG3.2	K.DSNLLNNITK.C		27.34	2	566.303	10	-1	57.78	1	37400	530	539	Y
HB33recCLAG3.1,HB33recCLAG3.2	K.EQTQHVQEQTYER.K		12.34	3	559.261	13	0.6	52.93	1	163000	1188	1200	Y
HB33recCLAG3.2,HB33recCLAG3.1	K.YMTATPVYK.K		20.34	2	537.27	9	-0.1	52.1	1	20500	831	839	Y
HB33recCLAG3.2	K.FYVYLTK.G		28.72	2	467.258	7	0.5	51.4	2	50000	564	570	Y
HB33recCLAG3.1,HB33recCLAG3.2	K.YFINYAR.I		25.19	2	473.743	7	-0.4	50.8	1	39300	1259	1265	Y
HB33recCLAG3.2	K.NITDADDETYIIPTVQSSFHDIVK.Y		40.74	3	907.781	24	1.3	50.6	3	160000	108	131	Y
HB33recCLAG3.2	K.IMNYVHETNEDIM(+15.99)SNLR.R	Oxidation (M)	27.51	3	698.992	17	1	50.1	2	31800	1307	1323	Y
HB33recCLAG3.2,HB33recCLAG3.1	K.SFPGGFGPAIK.E		30.41	2	539.29	11	0.2	49.04	3	118000	1177	1187	Y
HB33recCLAG3.1,HB33recCLAG3.2	K.NVAEAMYLNIKDEDTFNK.T		34.28	3	705.674	18	0	48.56	2	115000	619	636	Y
HB33recCLAG3.2,HB33recCLAG3.1	R.SYPLSLVLEHK.F		33.42	2	643.361	11	0.5	47.8	1	15700	712	722	Y
HB33recCLAG3.2	K.IMNYVHETNEDIMSNLR.R		31.88	3	693.659	17	-0.9	46.06	1	21400	1307	1323	Y
HB33recCLAG3.1,HB33recCLAG3.2	K.IDVM(+15.99)NSNDFFFTTNSNVK.F	Oxidation (M)	34.21	2	1054.98	18	0.6	45.73	1	39100	241	258	Y
HB33recCLAG3.2,HB33recCLAG3.1	R.YDMENAFK.N		24.52	2	509.221	8	0.4	45.21	2	14600	1325	1332	Y
HB33recCLAG3.1,HB33recCLAG3.2	R.RIEETYR.T		11.76	2	483.753	7	-1	44.24	1	49100	908	914	Y
HB33recCLAG3.1,HB33recCLAG3.2	R.YDM(+15.99)ENAFK.N	Oxidation (M)	16.23	2	517.219	8	0.6	44.14	1	16600	1325	1332	Y
HB33recCLAG3.2,PF3D7_0831600,PF3D7_0220800,HB33recCLAG3.1	K.SMIGNDELHK.N		17.35	2	572.277	10	-0.3	43.67	1	4840	59	68	Y
HB33recCLAG3.1,HB33recCLAG3.2	K.KYGYLGEVIAAR.L		30.03	3	447.251	12	0.6	42.74	2	6870	1289	1300	Y
HB33recCLAG3.2,HB33recCLAG3.1	K.QTSTYIDTEK.M		14.88	2	593.285	10	0.4	42.62	1	86700	1391	1400	Y
HB33recCLAG3.2,HB33recCLAG3.1	K.LKEITSDLLIK.Y		29.68	3	424.931	11	1.7	41.36	3	29100	1268	1278	Y
HB33recCLAG3.2,PF3D7_0831600,HB33recCLAG3.1	K.LM(+15.99)LIPLNSYK.Q	Oxidation (M)	33.8	2	604.342	10	0.5	40.67	3	23100	167	176	Y
HB33recCLAG3.2	K.IM(+15.99)NYVHETNEDIMSNLR.R	Oxidation (M)	30.03	3	698.992	17	2.1	40.3	1	9780	1307	1323	Y
HB33recCLAG3.2,HB33recCLAG3.1	K.LILESLEKDK.L		27.09	2	594.348	10	0.5	38.15	2	12900	76	85	Y
HB33recCLAG3.1,HB33recCLAG3.2	K.NVAEAM(+15.99)YLNIKDEDTFNK.T	Oxidation (M)	28.7	3	711.005	18	-0.8	36.86	1	99600	619	636	Y
HB33recCLAG3.2,HB33recCLAG3.1	K.ENEDIENKGETLILGDNK.I		27.6	3	677.667	18	-1	35.01	2	16300	223	240	Y
HB33recCLAG3.2,HB33recCLAG3.1	R.RYDM(+15.99)ENAFK.N	Oxidation (M)	15.37	2	595.269	9	0.1	33.83	1		1324	1332	Y
HB33recCLAG3.2,HB33recCLAG3.1	K.MYDMLNYK.N		27.9	2	539.241	8	0.1	33.83	1		1048	1055	Y
HB33recCLAG3.2,HB33recCLAG3.1	K.YM(+15.99)TATPVYK.K	Oxidation (M)	17.07	2	545.268	9	-0.5	33.59	1		831	839	Y
HB33recCLAG3.2	R.DDKISVNNVFFM(+15.99)NVANNYSK.L	Oxidation (M)	36.15	3	779.04	20	1.5	32.39	1	5310	919	938	Y
HB33recCLAG3.1,HB33recCLAG3.2,PF3D7_0831600,PF3D7_0220800	K.YQLEIIK.T		28.05	2	453.768	7	-0.5	31.87	1	56700	372	378	Y
HB33recCLAG3.2	K.MN(+.98)EADSADSDDEKDSDTPDDELMISR.F	Deamidation (NQ)	24.99	3	968.057	26	6.9	30.47	1		1401	1426	Y
PF3D7_0831600,HB33recCLAG3.2,HB33recCLAG3.1	K.NLTILEK.L		24.04	2	415.753	7	-0.2	29.59	1	84300	69	75	Y
HB33recCLAG3.2,HB33recCLAG3.1	R.EIEIHNSMASR.Y		18.18	2	643.812	11	0.7	29.11	2	3660	945	955	Y
HB33recCLAG3.2,HB33recCLAG3.1	R.DSIDLYK.N		21.05	2	427.218	7	-1	27.24	1	41400	807	813	Y
HB33recCLAG3.2,HB33recCLAG3.1	R.IEETYR.T		12.14	2	405.703	6	-0.9	27	1	19500	909	914	Y
HB33recCLAG3.2	K.IMNYVHETN(+.98)EDIM(+15.99)SNLR.R	Deamidation (NQ); Oxidation (M)	27.44	3	699.326	17	9.4	25.9	1		1307	1323	Y
HB33recCLAG3.2	K.ISVNNVFFM(+15.99)NVANNYSK.L	Oxidation (M)	37	3	659.655	17	-1.5	24.99	1	14100	922	938	Y
HB33recCLAG3.2	R.EAYLSMK.K		20.23	2	421.21	7	-0.1	22.21	1	15700	1282	1288	Y
DSG1_HUMAN	Desmoglein-1 OS=Homo sapiens GN=DSG1 PE=1 SV=2 [Q02413]	113748	19	13	13	221.84	32	90666.7	--
Protein Accessions	Peptide	PTM	RT	z	m/z	Length	ppm	-10lgP	#Spec	Area	Start	End	Unique
DSG1_HUMAN	R.YVM(+15.99)GNNPADLLAVDSR.T	Oxidation (M)	31.1	2	875.926	16	0.6	82.23	3	15000	423	438	Y
DSG1_HUMAN	K.YQGTILSIDDNLQR.T		31.75	2	818.421	14	0.6	80.9	3	20900	460	473	Y
DSG1_HUMAN	R.ISGVGIDQPPYGIFVINQK.T		39.77	2	1023.06	19	0.9	80.66	4	22600	87	105	Y
DSG1_HUMAN	R.YVMGNNPADLLAVDSR.T		34.64	2	867.926	16	-1.5	76.73	2	11900	423	438	Y
DSG1_HUMAN	K.TYVVTGNM(+15.99)GSNDK.V	Oxidation (M)	13.97	2	701.321	13	1.8	69.56	2	10100	391	403	Y
DSG1_HUMAN	K.TYVVTGNMGSNDK.V		18.59	2	693.322	13	0.8	64.73	1	11500	391	403	Y
DSG1_HUMAN	R.TMNNFLDREQYGQYALAVR.G		34.09	3	763.708	19	0	56.76	1	10100	220	238	Y
DSG1_HUMAN	R.QEPSDSPM(+15.99)FIINR.N	Oxidation (M)	26.92	2	775.369	13	0.1	56.28	3	24700	201	213	Y
DSG1_HUMAN	R.M(+15.99)TGFELTEGVK.T	Oxidation (M)	26.29	2	614.301	11	1	56.13	2	7790	651	661	Y
DSG1_HUMAN	K.VVKPLDYEAM(+15.99)QSLQLSIGVR.N	Oxidation (M)	35.09	3	754.743	20	-0.3	53.67	2	31900	333	352	Y
DSG1_HUMAN	K.VGDFVATDLDTGRPSTTVR.Y		27.37	3	669.676	19	-0.5	53.64	1	105000	404	422	Y
DSG1_HUMAN	K.ASAISVTVLNVIEGPVFRPGSK.T		45.2	3	747.758	22	0	52.57	3	82000	369	390	Y
DSG1_HUMAN	R.ALNSM(+15.99)GQDLERPLELR.V	Oxidation (M)	27.9	3	619.988	16	-0.2	36.89	3	85000	129	144	Y
DSG1_HUMAN	R.EM(+15.99)QDLGGGER.M	Oxidation (M)	10.28	2	554.24	10	0.2	31.03	1	7890	641	650	Y
DSG1_HUMAN	K.EQYNM(+15.99)LGGK.Y	Oxidation (M)	13.85	2	528.245	9	0.3	29.4	1	9760	451	459	Y
DESP_HUMAN	Desmoplakin OS=Homo sapiens GN=DSP PE=1 SV=3 [P15924]	331774	7	14	14	203.41	19	36633.3	--
Protein Accessions	Peptide	PTM	RT	z	m/z	Length	ppm	-10lgP	#Spec	Area	Start	End	Unique
DESP_HUMAN	R.LLEAQIATGGIIDPK.E		32.73	2	769.943	15	-0.4	76.46	2	58200	2367	2381	Y
DESP_HUMAN	R.ALLQAILQTEDM(+15.99)LK.V	Oxidation (M)	43.81	2	801.943	14	0.5	69.66	1	5800	772	785	Y
DESP_HUMAN	R.YEVTSGGGGTSR.M		11.79	2	585.773	12	0.9	66.06	1	3610	28	39	Y
DESP_HUMAN	R.TM(+15.99)IQSPSGVILQEAADVHAR.Y	Oxidation (M)	33.15	3	713.701	20	1.1	66.06	2	26500	983	1002	Y
DESP_HUMAN	K.AQQIHSQTSQQYPLYDLDLGK.F		32.54	3	811.739	21	-0.5	62.01	1	25200	835	855	Y
DESP_HUMAN	K.YGDGIQLTR.S		21.77	2	511.768	9	1.7	49.54	1		95	103	Y
DESP_HUMAN	R.ETQSQLETER.S		12.71	2	610.791	10	0	46.84	1	4410	1923	1932	Y
DESP_HUMAN	R.AELIVQPELK.Y		27.94	2	570.337	10	0.3	45.42	1	7150	85	94	Y
DESP_HUMAN	K.STLEAETR.V		11.48	2	453.73	8	0	41.72	1	5210	1841	1848	Y
DESP_HUMAN	K.FGDSNTVM(+15.99)R.F	Oxidation (M)	12.83	2	521.735	9	1.1	41	2	6450	917	925	Y
DESP_HUMAN	R.LPVEEAYK.R		19.14	2	474.755	8	-0.1	39.72	1	10000	2310	2317	Y
DESP_HUMAN	R.AVTGYNDPETGNIISLFQAMNK.E		45.66	3	795.058	22	-0.7	36.56	1	12400	2335	2356	Y
DESP_HUMAN	K.VTQLTDR.W		11.68	2	416.731	7	1.7	35.92	2	7190	860	866	Y
DESP_HUMAN	K.IGLVRPGTALELLEAQAATGFIVDPVSNLR.L		53.24	3	1040.92	30	0.2	33.48	2		2280	2309	Y
HORN_HUMAN	Hornerin OS=Homo sapiens GN=HRNR PE=1 SV=2 [Q86YZ3]	282389	7	12	12	184.11	18	67133.3	--
Protein Accessions	Peptide	PTM	RT	z	m/z	Length	ppm	-10lgP	#Spec	Area	Start	End	Unique
HORN_HUMAN	R.YGQQGSGSGQSPSR.G		8.58	2	698.317	14	0.9	78.69	1	24600	649	662	Y
HORN_HUMAN	R.GSGSGQSPSYGR.H		9.41	2	570.257	12	-0.6	63.39	1	38800	897	908	Y
HORN_HUMAN	R.GSGSSQSSGYGR.H		7.57	2	565.246	12	-1	56.32	1	7770	1340	1351	Y
HORN_HUMAN	R.HGSGSGQSSSYSPYGSGSGWSSSR.G		20.84	3	783.662	24	-1.8	56.1	1	54600	1484	1507	Y
HORN_HUMAN	R.HGSGSGQSSSYGPYR.S		13.59	3	509.559	15	-0.4	50.22	1	11900	1014	1028	Y
HORN_HUMAN	R.GPYESGSGHSSGLGHR.E		13.08	3	528.91	16	-0.1	45.4	4	108000	1038	1053	Y
HORN_HUMAN	R.SGSGWSSSR.G		10.53	2	455.704	9	-0.4	43.03	1	15400	1029	1037	Y
HORN_HUMAN	R.GPYESGSGHSSGLGHQESR.S		13.16	3	643.621	19	0.9	37.23	2		572	590	Y
HORN_HUMAN	R.QGSSAGSSSSYGQHGSGSR.Q		8.32	3	595.259	19	1.7	34.18	1	6600	507	525	Y
HORN_HUMAN	R.GSGSGQSPSSGQHGTGFGR.S		12.6	3	583.263	19	-0.8	33.01	3		430	448	Y
HORN_HUMAN	R.QSSSYGQHESASR.H		8.24	3	475.211	13	-0.3	23.8	1	15000	396	408	Y
HORN_HUMAN	R.QSSSYGPHGYGSGR.S		13	3	480.548	14	0.8	21.3	1	29300	554	567	Y
HBB_HUMAN	Hemoglobin subunit beta OS=Homo sapiens GN=HBB PE=1 SV=2 [P68871]	15998	59	7	7	164.32	13	178467	--
Protein Accessions	Peptide	PTM	RT	z	m/z	Length	ppm	-10lgP	#Spec	Area	Start	End	Unique
HBB_HUMAN	K.VNVDEVGGEALGR.L		24.28	2	657.837	13	0.7	72.85	3	252000	19	31	Y
HBB_HUMAN	K.EFTPPVQAAYQK.V		24.65	2	689.852	12	-1.7	68.87	2	16800	122	133	Y
HBB_HUMAN	R.FFESFGDLSTPDAVM(+15.99)GNPK.V	Oxidation (M)	35.11	2	1037.98	19	1.3	67.2	1	23000	42	60	Y
HBB_HUMAN	K.SAVTALWGK.V		28.28	2	466.763	9	-0.9	51.8	2	46400	10	18	Y
HBD_HUMAN,HBE_HUMAN,HBG1_HUMAN,HBB_HUMAN,HBG2_HUMAN	R.LLVVYPWTQR.F		36.55	2	637.866	10	-0.2	50.88	1	237000	32	41	Y
HBB_HUMAN,HBD_HUMAN	M.VHLTPEEK.S		12.86	2	476.759	8	0.9	37.73	2	18400	2	9	Y
HBB_HUMAN,HBD_HUMAN	K.VLGAFSDGLAHLDNLK.G		36.72	3	557.302	16	0.1	36.53	1		68	83	Y
HBB_HUMAN	K.VN(+.98)VDEVGGEALGR.L	Deamidation (NQ)	24.25	2	658.332	13	5.3	26.37	1		19	31	Y
ARGI1_HUMAN	Arginase-1 OS=Homo sapiens GN=ARG1 PE=1 SV=2 [P05089]	34735	16	5	5	143.57	7	14633.3	--
Protein Accessions	Peptide	PTM	RT	z	m/z	Length	ppm	-10lgP	#Spec	Area	Start	End	Unique
ARGI1_HUMAN	K.TGLLSGLDIMEVNPSLGK.T		43.23	2	922.495	18	0.3	83.98	2	10800	267	284	Y
ARGI1_HUMAN	R.GGVEEGPTVLR.K		20.65	2	557.299	11	0.6	53.83	1	21100	22	32	Y
ARGI1_HUMAN	K.YFSM(+15.99)TEVDR.L	Oxidation (M)	18.43	2	582.256	9	1.2	44.58	1	4860	197	205	Y
ARGI1_HUMAN	K.DIVYIGLR.D		31.23	2	474.779	8	0	40.26	2	9510	173	180	Y
ARGI1_HUMAN	K.TPEEVTR.T		9.47	2	416.214	7	0.6	38.71	1	12000	285	291	Y
DSC1_HUMAN	Desmocollin-1 OS=Homo sapiens GN=DSC1 PE=1 SV=2 [Q08554]	99987	8	5	5	132.14	7	73966.7	--
Protein Accessions	Peptide	PTM	RT	z	m/z	Length	ppm	-10lgP	#Spec	Area	Start	End	Unique
DSC1_HUMAN	R.QVILQVGVINEAQFSK.A		35.72	2	886.998	16	-0.6	73.97	2	16000	429	444	Y
DSC1_HUMAN	K.VTATDLDEPDTLHTR.L		21.63	3	561.945	15	1.2	51.75	2	126000	264	278	Y
DSC1_HUMAN	K.IEDDNDNAPYFEHR.V		20.83	3	578.917	14	0.1	46.2	1	66300	232	245	Y
DSC1_HUMAN	K.VQDQDLPNTPHSK.A		14.24	3	493.58	13	0.8	38.74	1	29600	377	389	Y
DSC1_HUMAN	K.ILQQIPDHPK.H		19.24	2	594.84	10	-0.2	36.05	1		283	292	Y
CASPE_HUMAN	Caspase-14 OS=Homo sapiens GN=CASP14 PE=1 SV=2 [P31944]	27680	23	5	5	132.05	9	9306.67	--
Protein Accessions	Peptide	PTM	RT	z	m/z	Length	ppm	-10lgP	#Spec	Area	Start	End	Unique
CASPE_HUMAN	R.DPTAEQFQEELEK.F		28.59	2	782.363	13	1.1	73.85	4	12000	55	67	Y
CASPE_HUMAN	R.MAEAELVQEGK.A		19.96	2	602.798	11	-0.1	57.6	1	10100	213	223	Y
CASPE_HUMAN	K.TNPEIQSTLR.K		19.37	2	579.81	10	1.6	46.36	1	5820	227	236	Y
CASPE_HUMAN	K.FQQAIDSR.E		14.31	2	482.747	8	1.1	31.92	2		68	75	Y
CASPE_HUMAN	R.SLEEEKYDM(+15.99)SGAR.L	Oxidation (M)	14.71	3	510.896	13	0.2	29.78	1	3510	6	18	Y
PLAK_HUMAN	Junction plakoglobin OS=Homo sapiens GN=JUP PE=1 SV=3 [P14923]	81745	7	5	5	121.97	7	6723.33	--
Protein Accessions	Peptide	PTM	RT	z	m/z	Length	ppm	-10lgP	#Spec	Area	Start	End	Unique
PLAK_HUMAN	R.ALM(+15.99)GSPQLVAAVVR.T	Oxidation (M)	31.79	2	714.405	14	-0.1	62.11	2	6760	178	191	Y
PLAK_HUMAN	R.TM(+15.99)QNTSDLDTAR.C	Oxidation (M)	12.78	2	684.807	12	1	59.4	1	3030	192	203	Y
PLAK_HUMAN	R.TMQNTSDLDTAR.C		15.57	2	676.808	12	-1	58.39	1		192	203	Y
PLAK_HUMAN	R.LNYGIPAIVK.L		32.23	2	544.329	10	-0.2	40.79	1	5410	478	487	Y
PLAK_HUMAN	R.NLSDVATK.Q		13.3	2	424.23	8	0.4	31.43	1		378	385	Y
PLAK_HUMAN	R.LVQLLVK.A		27.9	2	406.784	7	0.5	27.35	1	8000	527	533	Y
PF3D7_1415400	conserved Plasmodium protein unknown function - [Pf3D7_14_v3:618897-623321(+)]	178501	4	5	5	121.56	7	8906.67	--
Protein Accessions	Peptide	PTM	RT	z	m/z	Length	ppm	-10lgP	#Spec	Area	Start	End	Unique
PF3D7_1415400	K.NMVASINDVPSK.N		23.06	2	637.824	12	-0.3	60.82	1	7100	411	422	Y
PF3D7_1415400	R.DNNLTNNYSNK.I		13.67	2	648.795	11	0.6	58.36	1	4530	618	628	Y
PF3D7_1415400	K.NM(+15.99)VASINDVPSK.N	Oxidation (M)	18.77	2	645.822	12	0.8	54.04	1	12200	411	422	Y
PF3D7_1415400	K.NM(+15.99)VASINDVSSK.N	Oxidation (M)	17.24	2	640.811	12	0.1	47.78	2	7420	399	410	Y
PF3D7_1415400	K.VNFLTLDNK.T		30.44	2	532.292	9	-1.5	38.14	1		300	308	Y
PF3D7_1415400	K.YVNNNTDIHK.N		10.62	3	406.536	10	1.7	30.47	1	4100	1014	1023	Y
FILA2_HUMAN	Filaggrin-2 OS=Homo sapiens GN=FLG2 PE=1 SV=1 [Q5D862]	248072	2	3	3	120.13	6	40190	--
Protein Accessions	Peptide	PTM	RT	z	m/z	Length	ppm	-10lgP	#Spec	Area	Start	End	Unique
FILA2_HUMAN	R.FSNSSSSNEFSK.C		14.9	2	660.789	12	0.4	71.51	2	29500	404	415	Y
FILA2_HUMAN	R.SVVTVIDVFYK.Y		40.64	2	635.358	11	0.5	64.32	1	81200	7	17	Y
FILA2_HUMAN	R.QSSYGQHGSGSSQSSGYGQYGSR.E		14.78	3	784.666	23	-2.1	49.37	3	9870	540	562	Y
SPB12_HUMAN	Serpin B12 OS=Homo sapiens GN=SERPINB12 PE=1 SV=1 [Q96P63]	46276	14	4	4	117.36	8	13066.7	--
Protein Accessions	Peptide	PTM	RT	z	m/z	Length	ppm	-10lgP	#Spec	Area	Start	End	Unique
SPB12_HUMAN	K.TFVEVDENGTQAAAATGAVVSER.S		28.85	3	774.713	23	1	66.47	2	14600	348	370	Y
SPB12_HUMAN	K.DAINAETVLVLVNAVYFK.A		54.84	3	660.369	18	3.3	52.32	3	11100	177	194	Y
SPB12_HUMAN	K.TQTILFYGR.V		29.02	2	549.8	9	-0.6	43.79	2		393	401	Y
SPB12_HUMAN	R.IGFIEEVK.A		27.97	2	467.766	8	0	40.51	1	13500	232	239	Y
HBA_HUMAN	Hemoglobin subunit alpha OS=Homo sapiens GN=HBA1 PE=1 SV=2 [P69905]	15258	25	3	3	117.12	5	13866.7	--
Protein Accessions	Peptide	PTM	RT	z	m/z	Length	ppm	-10lgP	#Spec	Area	Start	End	Unique
HBA_HUMAN	K.VGAHAGEYGAEALER.M		20.33	2	765.372	15	2.3	68.52	3		18	32	Y
HBA_HUMAN	K.FLASVSTVLTSK.Y		32.58	2	626.862	12	1.2	63.12	1	10800	129	140	Y
HBA_HUMAN	R.M(+15.99)FLSFPTTK.T	Oxidation (M)	31.13	2	544.279	9	0.7	51.1	1	30800	33	41	Y
PKP1_HUMAN	Plakophilin-1 OS=Homo sapiens GN=PKP1 PE=1 SV=2 [Q13835]	82861	3	2	2	111.8	2	4305	--
Protein Accessions	Peptide	PTM	RT	z	m/z	Length	ppm	-10lgP	#Spec	Area	Start	End	Unique
PKP1_HUMAN	R.SPNQNVQQAAAGALR.N		22.19	2	762.898	15	0.3	83.85	1	8610	298	312	Y
PKP1_HUMAN	K.AVQYLSSQDEK.Y		17.2	2	634.312	11	0.6	55.89	1		250	260	Y
TGM3_HUMAN	Protein-glutamine gamma-glutamyltransferase E OS=Homo sapiens GN=TGM3 PE=1 SV=4 [Q08188]	76632	4	3	3	110.66	3	4903.33	--
Protein Accessions	Peptide	PTM	RT	z	m/z	Length	ppm	-10lgP	#Spec	Area	Start	End	Unique
TGM3_HUMAN	K.VPDESEVVVER.D		20.32	2	629.32	11	0.3	68.29	1	5400	578	588	Y
TGM3_HUMAN	R.ITWLYDNTTGK.Q		29.77	2	656.332	11	-0.5	52.98	1	4990	398	408	Y
TGM3_HUMAN	R.DAATDVASR.N		10.77	2	453.219	9	-1.6	47.66	1	4320	202	210	Y
CATA_HUMAN	Catalase OS=Homo sapiens GN=CAT PE=1 SV=3 [P04040]	59756	8	3	3	105.54	4	7770	--
Protein Accessions	Peptide	PTM	RT	z	m/z	Length	ppm	-10lgP	#Spec	Area	Start	End	Unique
CATA_HUMAN	R.FNTANDDNVTQVR.A		18.84	2	747.352	13	-0.1	64.69	1	7540	432	444	Y
CATA_HUMAN	R.LSQEDPDYGIR.D		20.15	2	646.809	11	-0.7	56.85	1	6940	253	263	Y
CATA_HUMAN	R.FSTVAGESGSADTVRDPR.G		19.02	3	617.966	18	0.3	37.28	2	8830	113	130	Y
G3P_HUMAN	Glyceraldehyde-3-phosphate dehydrogenase OS=Homo sapiens GN=GAPDH PE=1 SV=3 [P04406]	36053	15	3	3	103.89	4	17446.7	--
Protein Accessions	Peptide	PTM	RT	z	m/z	Length	ppm	-10lgP	#Spec	Area	Start	End	Unique
G3P_HUMAN	K.LISWYDNEFGYSNR.V		35.34	2	882.403	14	-1.9	65.93	1	7040	310	323	Y
G3P_HUMAN	R.GALQNIIPASTGAAK.A		28.73	2	706.4	15	2.1	53.01	2	33300	201	215	Y
G3P_HUMAN	R.VIISAPSADAPM(+15.99)FVM(+15.99)GVNHEK.Y	Oxidation (M)	29.88	3	749.038	21	0.1	34.34	1	12000	119	139	Y
DCD_HUMAN	Dermcidin OS=Homo sapiens GN=DCD PE=1 SV=2 [P81605]	11284	20	2	2	94.85	3	84100	--
Protein Accessions	Peptide	PTM	RT	z	m/z	Length	ppm	-10lgP	#Spec	Area	Start	End	Unique
DCD_HUMAN	K.DAVEDLESVGK.G		26.14	2	581.285	11	-0.1	64.83	2	65200	86	96	Y
DCD_HUMAN	K.ENAGEDPGLAR.Q		13.4	2	564.768	11	-0.2	60.03	1	103000	43	53	Y
LYSC_HUMAN	Lysozyme C OS=Homo sapiens GN=LYZ PE=1 SV=1 [P61626]	16537	14	2	2	94.23	4	6000	--
Protein Accessions	Peptide	PTM	RT	z	m/z	Length	ppm	-10lgP	#Spec	Area	Start	End	Unique
LYSC_HUMAN	R.STDYGIFQINSR.Y		31.39	2	700.844	12	0.6	69.27	2	12000	69	80	Y
LYSC_HUMAN	R.ATNYNAGDR.S		8.75	2	491.222	9	-1.6	49.91	2		60	68	Y
CDSN_HUMAN	Corneodesmosin OS=Homo sapiens GN=CDSN PE=1 SV=3 [Q15517]	51522	10	3	3	90.85	6	35066.7	--
Protein Accessions	Peptide	PTM	RT	z	m/z	Length	ppm	-10lgP	#Spec	Area	Start	End	Unique
CDSN_HUMAN	K.GSPGVPSFAAGPPISEGK.Y		29.33	2	827.927	18	2.3	66.95	3	63700	332	349	Y
CDSN_HUMAN	K.SYGGYEVVGGSSDSYLVPGM(+15.99)TYSK.G	Oxidation (M)	31.29	3	840.38	24	-0.6	28.72	2	15100	292	315	Y
CDSN_HUMAN	K.IYPVGYFTK.E		30.45	2	544.295	9	0.2	28.6	1	26400	318	326	Y
GGCT_HUMAN	Gamma-glutamylcyclotransferase OS=Homo sapiens GN=GGCT PE=1 SV=1 [O75223]	21008	12	2	2	89.06	3	4765	--
Protein Accessions	Peptide	PTM	RT	z	m/z	Length	ppm	-10lgP	#Spec	Area	Start	End	Unique
GGCT_HUMAN	K.SNLNSLDEQEGVK.S		19.57	2	716.849	13	-0.4	65.07	2	3640	89	101	Y
GGCT_HUMAN	K.VSEEIEDIIK.K		29.99	2	587.814	10	0.7	47.97	1	5890	172	181	Y
PRDX2_HUMAN	Peroxiredoxin-2 OS=Homo sapiens GN=PRDX2 PE=1 SV=5 [P32119]	21892	14	2	2	72.76	2	3130	--
Protein Accessions	Peptide	PTM	RT	z	m/z	Length	ppm	-10lgP	#Spec	Area	Start	End	Unique
PRDX2_HUMAN	K.ATAVVDGAFK.E		20.68	2	489.766	10	0.1	54.75	1	6260	17	26	Y
PRDX2_HUMAN	R.KEGGLGPLNIPLLADVTR.R		43.99	3	621.696	18	1.2	36.01	1		92	109	Y

## Sheet: NP 620kDa(2)
Protein Accessions	Description	Avg. Mass	Coverage (%)	#Unique	#Peptides	-10lgP	# Spectra	Area	Other Protein Matches/Notes
HB33recCLAG3.2	CLAG3.2 (1428 aa)	168336	20	26	26	210.91	46	60233.3	--
Protein Accessions	Peptide	PTM	RT	z	m/z	Length	ppm	-10lgP	#Spec	Area	Start	End	Unique
HB33recCLAG3.1,HB33recCLAG3.2	K.YGYLGEVIAAR.L		31.94	2	606.325	11	0.1	61.65	1	38800	1290	1300	Y
HB33recCLAG3.1,HB33recCLAG3.2	K.EQSIEIYNSDISDK.I		25.28	2	820.886	14	-0.2	60.2	1	19800	138	151	Y
HB33recCLAG3.2,HB33recCLAG3.1	K.TIVTNYWYPSPIK.K		35.39	2	791.418	13	-1	59.12	3	55200	637	649	Y
HB33recCLAG3.2,HB33recCLAG3.1	K.EANEENTFPEQEEPNR.Q		18.85	2	966.913	16	-1.3	57.89	6	28100	422	437	Y
HB33recCLAG3.1,HB33recCLAG3.2	K.GETLILGDNK.I		22.43	2	530.288	10	1	57.67	1	26300	231	240	Y
HB33recCLAG3.2	K.DSNLLNNITK.C		27.23	2	566.304	10	-0.2	54.38	1	19800	530	539	Y
HB33recCLAG3.2,HB33recCLAG3.1	K.MNEADSADSDDEK.D		9	2	713.768	13	1.5	52.15	1		1401	1413	Y
HB33recCLAG3.2,HB33recCLAG3.1	K.NVAEAM(+15.99)YLNIK.D	Oxidation (M)	26.74	2	641.328	11	-1.3	51.59	1	10200	619	629	Y
HB33recCLAG3.2	K.DSDTPDDELMISR.F		25.4	2	747.324	13	-0.9	51.45	4	21800	1414	1426	Y
HB33recCLAG3.1,HB33recCLAG3.2	K.IDVM(+15.99)NSNDFFFTTNSNVK.F	Oxidation (M)	34.36	3	703.659	18	1.4	51.04	3	74700	241	258	Y
HB33recCLAG3.2	K.QGTEQLIDISK.F		25.04	2	616.331	11	1.8	50.91	2	45700	93	103	Y
HB33recCLAG3.2,HB33recCLAG3.1	K.ILEFSM(+15.99)SDR.F	Oxidation (M)	23.31	2	557.266	9	0.9	50.18	1	9880	315	323	Y
HB33recCLAG3.1,HB33recCLAG3.2	K.FDEVPSMLQK.F		27.73	2	597.297	10	0.1	49	3	7680	554	563	Y
HB33recCLAG3.2,HB33recCLAG3.1	K.QTSTYIDTEK.M		14.85	2	593.286	10	0.8	46.52	2	31000	1391	1400	Y
HB33recCLAG3.2,HB33recCLAG3.1	K.SFPGGFGPAIK.E		30.13	2	539.29	11	0	45.19	4	36000	1177	1187	Y
HB33recCLAG3.2	K.FYVYLTK.G		28.76	2	467.258	7	0.2	44.52	2	9530	564	570	Y
HB33recCLAG3.1,HB33recCLAG3.2	R.RIEETYR.T		12.27	2	483.754	7	0.9	43.36	1		908	914	Y
HB33recCLAG3.2	K.NITDADDETYIIPTVQSSFHDIVK.Y		40.63	3	907.779	24	-0.6	43.27	1	50800	108	131	Y
HB33recCLAG3.1,HB33recCLAG3.2	K.EQTQHVQEQTYER.K		12.79	3	559.261	13	0.1	41.12	1	30800	1188	1200	Y
HB33recCLAG3.2,HB33recCLAG3.1	K.YMTATPVYK.K		20.32	2	537.271	9	0.5	40.29	1		831	839	Y
HB33recCLAG3.1,HB33recCLAG3.2,PF3D7_0831600	K.LMLIPLNSYK.Q		36.63	2	596.343	10	-0.7	39.28	1	7930	167	176	Y
HB33recCLAG3.2,HB33recCLAG3.1	R.YDMENAFK.N		24.38	2	509.222	8	2.7	38.43	1	6720	1325	1332	Y
HB33recCLAG3.1,HB33recCLAG3.2,PF3D7_0831600,PF3D7_0220800	K.YQLEIIK.T		28.09	2	453.768	7	-0.2	36.02	1	19200	372	378	Y
HB33recCLAG3.2,HB33recCLAG3.1	R.IEETYR.T		12.09	2	405.703	6	-0.4	33.7	1	16300	909	914	Y
HB33recCLAG3.2,HB33recCLAG3.1	K.ENEDIENK.G		8.49	2	495.722	8	-1.4	29.65	1	17500	223	230	Y
HB33recCLAG3.2,HB33recCLAG3.1	R.DSIDLYK.N		21.01	2	427.218	7	-0.8	27.15	1	17500	807	813	Y
PF3D7_0929400	high molecular weight rhoptry protein 2 (RhopH2) - [Pf3D7_09_v3:1175203-1180762(+)]	162664	16	18	18	192.56	39	57000	--
Protein Accessions	Peptide	PTM	RT	z	m/z	Length	ppm	-10lgP	#Spec	Area	Start	End	Unique
PF3D7_0929400	K.NNDQLTFLETQVAK.I		33.37	2	810.916	14	0.8	64.18	1	49400	588	601	Y
PF3D7_0929400	K.NIVSDALTSEEIK.R		31.43	2	709.873	13	0.8	59.92	4	66000	1267	1279	Y
PF3D7_0929400	K.GSQNTEGESEVPSDDEINK.T		17.91	2	1017.94	19	2	59.28	6	19700	130	148	Y
PF3D7_0929400	K.SVYYDDDVSLYR.K		27.94	2	747.841	12	-0.3	58.36	5	29100	834	845	Y
PF3D7_0929400	K.DFTQTNALTNLPNLDNK.K		33.78	2	959.977	17	-2	55.3	3	7210	477	493	Y
PF3D7_0929400	K.ADSDITYFVK.Q		28.15	2	579.787	10	-0.9	53.49	1	53100	378	387	Y
PF3D7_0929400	R.LFVTEGTLEYLLLDK.I		48.3	2	877.486	15	1.6	49.5	1	4430	1193	1207	Y
PF3D7_0929400	K.SLYGNNNNNNAGSESDVTLK.S		21.62	3	704.329	20	4.1	47.09	2	18200	103	122	Y
PF3D7_0929400	R.VSNITNDMIK.K		22.76	2	567.795	10	0.7	46.82	1	17500	466	475	Y
PF3D7_0929400	K.LPLEDYYK.L		26.68	2	520.768	8	-0.7	45.65	1	44700	927	934	Y
PF3D7_0929400	K.LFEQIVDQIK.Y		35.73	2	616.847	10	-1.8	45.36	1	51900	191	200	Y
PF3D7_0929400	R.VSNITNDM(+15.99)IK.K	Oxidation (M)	16.43	2	575.792	10	-0.1	45.23	2	14500	466	475	Y
PF3D7_0929400	K.ELETILNNSPFSEEQTMK.L		36.07	3	704.006	18	1.1	42.69	2	18700	1010	1027	Y
PF3D7_0929400	K.LSLAPDMVK.T		27.35	2	487.274	9	1.5	39.46	2		935	943	Y
PF3D7_0929400	K.QLDDEEIER.F		17.35	2	573.767	9	-0.7	37.12	1	41200	388	396	Y
PF3D7_0929400	K.DFTQTNALTNLPNLDNKK.T		31.67	3	683.02	18	0.2	32.41	1	15000	477	494	Y
PF3D7_0929400	K.ELETILN(+.98)NSPFSEEQTMK.L	Deamidation (NQ)	36.11	3	704.337	18	6	29.97	1		1010	1027	Y
PF3D7_0929400	K.YVTTLTK.A		15.96	2	413.24	7	0.3	28.46	1	6180	371	377	Y
PF3D7_0929400	K.IDDINNLNIYEHK.E		26.94	3	534.271	13	0.9	28.43	2	18700	323	335	Y
PF3D7_0929400	K.EYNEFLQDK.R		23.62	2	593.274	9	-0.5	26.2	1	22100	995	1003	Y
PF3D7_0903400	DEAD/DEAH box helicase putative - [Pf3D7_09_v3:151700-159541(-)]	300924	5	12	12	165.08	19	12466.7	--
Protein Accessions	Peptide	PTM	RT	z	m/z	Length	ppm	-10lgP	#Spec	Area	Start	End	Unique
PF3D7_0903400	K.YYVSNVNTDNK.E		16.51	2	658.81	11	0.9	58.52	2	6760	229	239	Y
PF3D7_0903400	K.ALINSQYEENK.S		19.25	2	654.826	11	1.1	56.63	2	12900	2281	2291	Y
PF3D7_0903400	K.ASLLFDNVYYEK.K		34.58	2	731.366	12	-0.6	54.22	2	11500	351	362	Y
PF3D7_0903400	R.LVDVYNFNNITNLIK.S		43.95	2	890.487	15	1.1	54.02	2	13000	1000	1014	Y
PF3D7_0903400	K.NIYDSYNNDIR.E		23.43	2	693.818	11	0.8	53.59	2	9520	286	296	Y
PF3D7_0903400	K.ENNVNINQEK.K		12.19	2	601.295	10	1.9	48.61	3	11400	240	249	Y
PF3D7_0903400	R.AINVNYFSR.I		27.48	2	542.282	9	-1.2	47.97	1	10300	1998	2006	Y
PF3D7_0903400	K.DENEEDIER.K		12.4	2	574.739	9	0.8	47.69	1	7940	1567	1575	Y
PF3D7_0903400	K.TYEVDLER.Y		21.86	2	512.751	8	-0.4	46.46	1		959	966	Y
PF3D7_0903400	R.SIIVDDSTR.G		17.66	2	503.264	9	-0.1	45.39	1	9420	2247	2255	Y
PF3D7_0903400	K.NIVTINLIR.I		33.75	2	528.332	9	-0.9	31.96	1	8850	648	656	Y
PF3D7_0903400	K.NNVDDEDVK.T		9.78	2	524.236	9	5.9	29.02	1	5620	1594	1602	Y
PF3D7_0812500	RNA-binding protein putative - [Pf3D7_08_v3:626069-628945(-)]	117080	3	2	2	84.54	3	3570	--
Protein Accessions	Peptide	PTM	RT	z	m/z	Length	ppm	-10lgP	#Spec	Area	Start	End	Unique
PF3D7_0812500	K.TGATATTNNTTTTTK.R		8.35	2	742.364	15	-2.3	62.08	1		78	92	Y
PF3D7_0812500	K.LNPVTEEEDLK.I		23.17	2	643.828	11	0.8	44.9	2	7140	184	194	Y
DCD_HUMAN	Dermcidin OS=Homo sapiens GN=DCD PE=1 SV=2 [P81605]	11284	20	2	2	79.44	2	89100	--
Protein Accessions	Peptide	PTM	RT	z	m/z	Length	ppm	-10lgP	#Spec	Area	Start	End	Unique
DCD_HUMAN	K.ENAGEDPGLAR.Q		13.32	2	564.768	11	0.2	54.45	1	108000	43	53	Y
DCD_HUMAN	K.DAVEDLESVGK.G		26.03	2	581.285	11	0.3	49.97	1	70200	86	96	Y
PF3D7_1415400	conserved Plasmodium protein unknown function - [Pf3D7_14_v3:618897-623321(+)]	178501	1	2	2	67.12	2	3815	--
Protein Accessions	Peptide	PTM	RT	z	m/z	Length	ppm	-10lgP	#Spec	Area	Start	End	Unique
PF3D7_1415400	R.DNNLTNNYSNK.I		13.58	2	648.795	11	1	45.51	1		618	628	Y
PF3D7_1415400	K.DLNDINDSNIR.N		21.21	2	644.81	11	0.6	43.22	1	7630	1056	1066	Y

## Sheet: NP 480kDa(1)
Protein Accessions	Description	Avg. Mass	Coverage (%)	#Unique	#Peptides	-10lgP	# Spectra	Area	Other Protein Matches/Notes
HORN_HUMAN	Hornerin OS=Homo sapiens GN=HRNR PE=1 SV=2 [Q86YZ3]	282389	19	35	35	391.41	125	1610000	--
Protein Accessions	Peptide	PTM	RT	z	m/z	Length	ppm	-10lgP	#Spec	Area	Start	End	Unique
HORN_HUMAN	R.HGSGSGQSSSYSPYGSGSGWSSSR.G		18.58	2	1174.99	24	-0.3	115.09	3	201000	1484	1507	Y
HORN_HUMAN	R.SEQHGSSSGSSSSYGQHGSGSR.Q		6.07	2	1076.94	22	-3.1	113.37	3		970	991	Y
HORN_HUMAN	R.GEQHGSSSGSSSSYGQHGSGSR.Q		6.08	2	1061.94	22	-2.8	107.34	3	20900	1910	1931	Y
HORN_HUMAN	R.GPYESGSGHSSGLGHR.E		9.57	2	792.861	16	0.4	97.94	6	719000	1038	1053	Y
HORN_HUMAN	R.GPYESGSGHSSGLGHQESR.S		10.07	2	964.928	19	-0.2	97.49	3	51600	572	590	Y
HORN_HUMAN	R.GRHGSGSGQSSSYSPYGSGSGWSSSR.G		17.29	3	854.704	26	-0.2	95.69	2	367000	1482	1507	Y
HORN_HUMAN	R.HGSGSGQSSSYGPYGSGSGWSSSR.G		18.71	3	773.661	24	1.6	87.47	1	966000	1954	1977	Y
HORN_HUMAN	R.HGSGSGQSPSPSR.G		5.31	2	620.787	13	0.5	87.45	3	66400	533	545	Y
HORN_HUMAN	R.GHYESGSGQTSGFGQHESGSGQSSGYSK.H		12.75	3	930.725	28	-0.5	87.21	3	57100	336	363	Y
HORN_HUMAN	R.HGSGSGQ(+.98)SSSYGPYGSGSGWSSSR.G	Deamidation (NQ)	19.16	3	773.987	24	-1.3	84.73	1		1954	1977	Y
HORN_HUMAN	R.HGSGSGQSSSYGPYR.S		11.34	2	763.835	15	-0.1	84.63	2	430000	1014	1028	Y
HORN_HUMAN	R.GSGSGQSPSSGQHGTGFGR.S		10.28	2	874.39	19	-1.3	83.65	2	164000	430	448	Y
HORN_HUMAN	R.SEQ(+.98)HGSSSGSSSSYGQHGSGSR.Q	Deamidation (NQ)	6.23	3	718.626	22	-3.8	79.48	1		970	991	Y
HORN_HUMAN	R.HGSSSGSSSSYGQ(+.98)HGSGSR.Q	Deamidation (NQ)	5.72	3	603.916	19	-2	79.04	1		1443	1461	Y
HORN_HUMAN	R.YGQQGSGSGQSPSR.G		7.25	2	698.315	14	-0.8	77.72	2	1200000	649	662	Y
HORN_HUMAN	R.HGAGSGQSLSHGR.H		5.99	3	417.537	13	-2.7	77.31	2	455000	2762	2774	Y
HORN_HUMAN	R.QGSSAGSSSSYGQHGSGSR.Q		6.76	2	892.381	19	-1.8	74.26	2	68400	507	525	Y
HORN_HUMAN	R.HGSGSGQSSGFGHK.S		5.82	2	665.299	14	-2.2	72.66	2	17400	922	935	Y
HORN_HUMAN	R.HGAGSGQ(+.98)SLSHGR.H	Deamidation (NQ)	6.6	3	417.866	13	1.4	72.56	1		2762	2774	Y
HORN_HUMAN	R.GSGSGQSPSSGQ(+.98)HGTGFGR.S	Deamidation (NQ)	10.99	2	874.884	19	1.9	72.54	3	11000	430	448	Y
HORN_HUMAN	R.HGSGSGQ(+.98)SPSPSR.G	Deamidation (NQ)	5.74	2	621.278	13	-2.3	72.03	2		533	545	Y
HORN_HUMAN	R.HGSSSGSSSSYGQHGSGSR.Q		5.42	3	603.59	19	0.4	71.73	2	1390000	1443	1461	Y
HORN_HUMAN	K.SSSGQSSGYTQHGSGSGHSSSYEQHGSR.S		8.23	3	942.728	28	0.2	70.22	2	43700	936	963	Y
HORN_HUMAN	R.GRHGSGSGQSSSYGPYGSGSGWSSSR.G		17.55	3	844.7	26	-0.8	69.26	1	21000	1952	1977	Y
HORN_HUMAN	R.GSGSGQSPSYGR.H		8	2	570.258	12	0.3	68.76	1	2200000	897	908	Y
HORN_HUMAN	R.GRHGSGSGQSSSYGPYR.S		10.28	3	580.599	17	-1.3	68.37	2	148000	1012	1028	Y
HORN_HUMAN	R.QGSGSGQSPSR.G		1.04	2	524.244	11	0.2	66.8	7	1240000	1705	1715	Y
HORN_HUMAN	R.SSSGSSSSYGQHGSGSR.Q		5.86	2	807.839	17	-1.8	66.76	1	196000	275	291	Y
HORN_HUMAN	R.SSSGSSSSYGQ(+.98)HGSGSR.Q	Deamidation (NQ)	6.26	2	808.331	17	-1.5	66.29	1		275	291	Y
HORN_HUMAN	R.QSLGHGQHGSGSGQSPSPSR.G		7.66	2	974.454	20	-0.2	65.31	2	296000	992	1011	Y
HORN_HUMAN	R.HGSGSGQ(+.98)SSSYSPYGSGSGWSSSR.G	Deamidation (NQ)	18.98	3	783.993	24	2.3	64.9	1		1484	1507	Y
HORN_HUMAN	R.GSGSGQ(+.98)SPSYGR.H	Deamidation (NQ)	8.76	2	570.75	12	0.4	63.99	1	132000	897	908	Y
HORN_HUMAN	R.GQHSSGSGQSPGHGQR.G		1.21	3	521.905	16	-0.6	63.19	8	181000	414	429	Y
HORN_HUMAN	R.QGSGSGQSPGHGQR.G		0.54	2	670.308	14	-0.4	61.1	16	271000	1118	1131	Y
HORN_HUMAN	R.QSSSYGQHESASR.H		6.73	2	712.312	13	-2.2	61	2	214000	396	408	Y
HORN_HUMAN	R.HGSGSGHSSSYGQHGSGSGWSSSSGR.H		9.98	4	620.011	26	0	57.32	1	380000	1365	1390	Y
HORN_HUMAN	R.QSLGHGQ(+.98)HGSGSGQSPSPSR.G	Deamidation (NQ)	8.08	3	650.3	20	-0.5	57.26	2	606000	992	1011	Y
HORN_HUMAN	R.SGSGWSSSR.G		8.99	2	455.705	9	1	56.65	1	903000	1029	1037	Y
HORN_HUMAN	R.QSSSYGPHGYGSGR.S		11.32	2	720.318	14	0	56.63	3	236000	554	567	Y
HORN_HUMAN	K.SGSGQSSGYSQHGSGSSHSSGYR.K		7.79	3	748.647	23	-1.1	53.96	3	58100	705	727	Y
HORN_HUMAN	R.GSGSSQSSGYGR.H		6	2	565.245	12	-2.9	53.79	1	520000	1340	1351	Y
HORN_HUMAN	R.GPYESGSGHSSGLGHQ(+.98)ESR.S	Deamidation (NQ)	10.74	3	643.948	19	-1.4	53.58	2		572	590	Y
HORN_HUMAN	R.HGSGSGQ(+.98)SSSYGPYR.S	Deamidation (NQ)	11.94	3	509.887	15	-0.5	49.79	1	86800	1014	1028	Y
HORN_HUMAN	R.Q(+.98)SSSYGPHGYGSGR.S	Deamidation (NQ)	11.65	2	720.81	14	-0.5	48.63	1		554	567	Y
HORN_HUMAN	R.SSSRGPYESGSGHSSGLGHQESR.S		9.87	4	587.266	23	-1.6	48.28	1	51100	568	590	Y
HORN_HUMAN	R.QGSSAGSSSSYGQ(+.98)HGSGSR.Q	Deamidation (NQ)	7.07	3	595.586	19	-0.2	47.6	1		507	525	Y
HORN_HUMAN	R.Q(+.98)SLGHGQ(+.98)HGSGSGQ(+.98)SPSPSR.G	Deamidation (NQ)	9.05	3	650.957	20	0.7	47.59	1	17000	992	1011	Y
HORN_HUMAN	R.HGSGSGHSSSYGQ(+.98)HGSGSGWSSSSGR.H	Deamidation (NQ)	10.55	4	620.26	26	5.4	45.89	1		1365	1390	Y
HORN_HUMAN	R.QSSSYGQ(+.98)HESASR.H	Deamidation (NQ)	7.17	2	712.806	13	0.6	45.16	1	21400	396	408	Y
HORN_HUMAN	R.QSLGHGQ(+.98)HGSGSGQ(+.98)SPSPSR.G	Deamidation (NQ)	8.49	3	650.627	20	-1.7	44.42	1	108000	992	1011	Y
HORN_HUMAN	R.GSGSRQ(+.98)SPSYGR.H	Deamidation (NQ)	8.78	2	620.29	12	0.7	41.89	1	5170	1132	1143	Y
HORN_HUMAN	R.SGQ(+.98)SSRGEQHGSSSGSSSSYGQHGSGSR.Q	Deamidation (NQ)	6.41	4	682.288	28	-3.4	41.86	1		1904	1931	Y
HORN_HUMAN	R.GEQHGSSSGSSSSYGQ(+.98)HGSGSR.Q	Deamidation (NQ)	6.27	4	531.719	22	-3.9	33.4	1		1910	1931	Y
HORN_HUMAN	R.GSGSGQ(+.98)SPSSGQ(+.98)HGTGFGR.S	Deamidation (NQ)	11.58	3	583.919	19	0.3	32.35	1	78000	430	448	Y
HORN_HUMAN	R.SSSRGPYESR.S		7.03	2	563.268	10	-0.3	31.08	1	56100	1268	1277	Y
HORN_HUMAN	R.GHYESGSGQTSGFGQ(+.98)HESGSGQSSGYSK.H	Deamidation (NQ)	13.22	4	698.541	28	-2	29.53	1		336	363	Y
HORN_HUMAN	R.SEQHGSSSGSSSSYGQ(+.98)HGSGSR.Q	Deamidation (NQ)	6.31	4	539.222	22	-2.3	27.78	1		970	991	Y
HORN_HUMAN	R.QSLGHGQHGSGSGQ(+.98)SPSPSR.G	Deamidation (NQ)	8.08	4	487.977	20	-0.2	26.42	1	566000	992	1011	Y
HORN_HUMAN	R.GRHGSGSGQ(+.98)SSSYSPYGSGSGWSSSR.G	Deamidation (NQ)	17.74	4	641.53	26	6.7	21.73	1		1482	1507	Y
DESP_HUMAN	Desmoplakin OS=Homo sapiens GN=DSP PE=1 SV=3 [P15924]	331774	23	66	66	347.58	98	1.37533e+06	--
Protein Accessions	Peptide	PTM	RT	z	m/z	Length	ppm	-10lgP	#Spec	Area	Start	End	Unique
DESP_HUMAN	R.AVTGYNDPETGNIISLFQAMNK.E		43.44	2	1192.08	22	0.5	96.34	3	227000	2335	2356	Y
DESP_HUMAN	K.GFFDPNTEENLTYLQLK.E		38.12	2	1015	17	-0.1	91.82	3	438000	2414	2430	Y
DESP_HUMAN	R.AVTGYNDPETGNIISLFQAM(+15.99)NK.E	Oxidation (M)	38.15	2	1200.08	22	-1.6	82.48	2	33200	2335	2356	Y
DESP_HUMAN	K.ITNLTQQLEQASIVK.K		32.48	2	843.475	15	-0.1	81.46	2	197000	1612	1626	Y
DESP_HUMAN	K.SAIYQLEEEYENLLK.A		43.11	2	921.462	15	0.4	78.58	2	89300	246	260	Y
DESP_HUMAN	R.LNDSILQATEQR.R		24.65	2	694.362	12	-0.8	74.5	1	81200	1256	1267	Y
DESP_HUMAN	R.LLEAQIATGGIIDPK.E		31.34	2	769.941	15	-2.1	74.08	2	2170000	2367	2381	Y
DESP_HUMAN	R.TM(+15.99)IQSPSGVILQEAADVHAR.Y	Oxidation (M)	30.87	3	713.701	20	0.5	73	1	770000	983	1002	Y
DESP_HUMAN	R.ALLQAILQTEDM(+15.99)LK.V	Oxidation (M)	41.07	2	801.942	14	-0.4	71.06	2	248000	772	785	Y
DESP_HUMAN	R.GYFNEELSEILSDPSDDTK.G		39.42	2	1079.99	19	-0.2	70.11	2	287000	2395	2413	Y
DESP_HUMAN	R.TLELQGLINDLQR.E		39.53	2	756.923	13	0.7	69.58	2	164000	1763	1775	Y
DESP_HUMAN	R.ALLQAILQTEDMLK.V		45.26	2	793.945	14	0.2	69.44	2	247000	772	785	Y
DESP_HUMAN	R.IKDFLQGSSC(+57.02)IAGIYNETTK.Q	Carbamidomethylation	32.52	3	749.043	20	-0.9	67.97	1	64800	2250	2269	Y
DESP_HUMAN	K.NTKIEVLEEELR.L		28.42	2	736.902	12	0.5	67.34	2	25600	1031	1042	Y
DESP_HUMAN	R.QLQNIIQATSR.E		23.75	2	636.356	11	-1.9	66.21	1	466000	271	281	Y
DESP_HUMAN	K.ANSSATETINK.L		8.95	2	568.283	11	0	65.12	1	111000	1517	1527	Y
DESP_HUMAN	K.AQQIHSQTSQQYPLYDLDLGK.F		30.53	3	811.741	21	1.1	64.7	1	1080000	835	855	Y
DESP_HUMAN	K.QQIQNDLNQWK.T		23.87	2	707.857	11	-0.6	64.7	1	157000	1858	1868	Y
DESP_HUMAN	K.FGDSNTVMR.F		16.05	2	513.738	9	1.6	64.51	1	150000	917	925	Y
DESP_HUMAN	R.LLQLQEQM(+15.99)R.A	Oxidation (M)	19.8	2	587.815	9	-1.7	63.7	1	179000	142	150	Y
DESP_HUMAN	K.IQSQFTDAQK.H		14.18	2	583.295	10	-1.2	63.35	2	186000	608	617	Y
DESP_HUMAN	R.LLQLQEQMR.A		24.4	2	579.818	9	-1.8	61.56	2	278000	142	150	Y
DESP_HUMAN	R.NKYETEINITK.T		18.9	2	676.857	11	0.6	60.39	2	24200	1208	1218	Y
DESP_HUMAN	K.LGIYEAMK.I		23.94	2	462.747	8	0.2	60.06	1	480000	2272	2279	Y
DESP_HUMAN	R.VLLQEEGTR.K		16.48	2	522.788	9	0	59.58	1	490000	1176	1184	Y
DESP_HUMAN	R.VVIVDPETNK.E		19.17	2	557.311	10	-0.1	58.45	1	19500	2466	2475	Y
DESP_HUMAN	R.LKNTLTQTTENLR.R		19.58	3	511.285	13	-1.4	58.2	1	68600	1412	1424	Y
DESP_HUMAN	R.QLLQEQESVK.Q		17.27	2	601.325	10	-0.1	58	1	412000	1667	1676	Y
DESP_HUMAN	R.GLVGIEFKEK.L		24.49	2	560.323	10	-1.1	54.66	1	97600	2319	2328	Y
DESP_HUMAN	R.AELIVQPELK.Y		26.72	2	570.337	10	0	53	1	296000	85	94	Y
DESP_HUMAN	R.SQLQISNNR.T		13.26	2	530.28	9	-0.5	52.64	1	127000	1754	1762	Y
DESP_HUMAN	R.TMIQSPSGVILQEAADVHAR.Y		32.39	3	708.367	20	-2	50.68	1	876000	983	1002	Y
DESP_HUMAN	R.LQRLEDELNR.A		18.94	3	429.234	10	0.4	50.57	2	133000	1829	1838	Y
DESP_HUMAN	R.ETQSQLETER.S		11.13	2	610.791	10	0.2	50.28	1	337000	1923	1932	Y
DESP_HUMAN	R.LQSLTENLTK.E		21.82	2	573.821	10	-1.1	50.18	2	148000	1706	1715	Y
DESP_HUMAN	K.LGIYEAM(+15.99)K.I	Oxidation (M)	18.33	2	470.743	8	-1.1	50.12	1	108000	2272	2279	Y
DESP_HUMAN	K.NLHSEISGK.R		10.57	2	492.759	9	0.2	49.63	1	26500	932	940	Y
DESP_HUMAN	R.AQIDNLTR.E		15.32	2	465.753	8	-0.7	49.54	1	55400	1393	1400	Y
DESP_HUMAN	K.FGDSNTVM(+15.99)R.F	Oxidation (M)	11.47	2	521.735	9	0	49.07	1	133000	917	925	Y
DESP_HUMAN	R.RQDSLESMK.F		11.96	2	547.268	9	-1.7	48.85	1	46300	908	916	Y
DESP_HUMAN	K.IEVLEEELR.L		27.47	2	565.309	9	0.1	48.23	1	315000	1034	1042	Y
DESP_HUMAN	K.STLEAETR.V		10.31	2	453.73	8	-0.4	48.14	1	212000	1841	1848	Y
DESP_HUMAN	R.GLVGIEFK.E		28.7	2	431.755	8	-0.7	47.76	1	192000	2319	2326	Y
DESP_HUMAN	R.MSQLEVK.E		15.04	2	417.723	7	0.8	45.35	1	66600	316	322	Y
DESP_HUMAN	K.IGLVRPGTALELLEAQAATGFIVDPVSNLR.L		49.17	3	1040.92	30	0.8	45.25	4	334000	2280	2309	Y
DESP_HUMAN	R.LPVEEAYK.R		17.78	2	474.755	8	-0.1	45.19	1	88100	2310	2317	Y
DESP_HUMAN	R.LPVEEAYKR.G		15.75	2	552.803	9	-4.6	43.57	1	123000	2310	2318	Y
DESP_HUMAN	R.TVKDQDITR.F		8.64	2	538.291	9	0.9	43.11	1	22200	1550	1558	Y
DESP_HUMAN	K.VQEQELTR.L		11.58	2	501.764	8	0	42.74	1	69600	1530	1537	Y
DESP_HUMAN	R.SNKPIILR.A		15.56	2	470.801	8	0.1	41.35	1	44900	457	464	Y
DESP_HUMAN	R.LQSLTENLTKEHLMLEEELR.N		34.23	4	607.32	20	0	40.73	1	54700	1706	1725	Y
DESP_HUMAN	R.AVTGYNDPETGNIISLFQAMNKELIEK.G		48.13	3	999.174	27	-0.5	38.7	2	128000	2335	2361	Y
DESP_HUMAN	K.LKVQEQELTR.L		16.5	3	415.238	10	-0.3	38.64	1	40800	1528	1537	Y
DESP_HUMAN	R.M(+15.99)SQLEVK.E	Oxidation (M)	11.63	2	425.721	7	0.5	38.59	1	18400	316	322	Y
DESP_HUMAN	K.ESHRLPVDIAYK.R		22.13	3	476.592	12	-1.7	38.18	1	138000	2382	2393	Y
DESP_HUMAN	K.VTQLTDR.W		10.31	2	416.729	7	-0.8	38.14	1	152000	860	866	Y
DESP_HUMAN	R.LPVDIAYK.R		24.7	2	459.768	8	-1.1	37.81	2	32900	2386	2393	Y
DESP_HUMAN	K.AQQIHSQTSQQYPLYDLDLGKFGEK.V		33.2	4	724.363	25	-0.5	37.58	1	65600	835	859	Y
DESP_HUMAN	R.FLSEMLK.S		26.7	2	434.236	7	0.1	37.19	1	187000	1016	1022	Y
DESP_HUMAN	K.QEAFSIR.M		19.46	2	425.724	7	-1.1	36.52	1	89100	309	315	Y
DESP_HUMAN	K.QKVEEELNR.L		11.48	2	572.801	9	-0.4	36.3	1	26900	1571	1579	Y
DESP_HUMAN	K.FLDQNLQK.Y		18.56	2	503.272	8	0.6	34.76	1	297000	1057	1064	Y
DESP_HUMAN	R.AESGPDLR.Y		11.05	2	422.712	8	0	33.38	1	66000	20	27	Y
DESP_HUMAN	R.QVQNLVNK.S		12.91	2	471.772	8	-0.9	32.4	2	236000	434	441	Y
DESP_HUMAN	K.TIADLELHYQEFIR.N		35.65	3	583.305	14	-0.3	32.19	1	79900	579	592	Y
DESP_HUMAN	R.LSSEVEALRR.Q		17.28	2	580.325	10	-0.5	31.2	1	69700	1657	1666	Y
DESP_HUMAN	R.RQDSLESM(+15.99)K.F	Oxidation (M)	7.14	2	555.266	9	0.1	30.05	1	11600	908	916	Y
DESP_HUMAN	R.LWDLEK.Q		24.92	2	402.218	6	-0.8	29.26	1	193000	878	883	Y
DESP_HUMAN	R.LTYEIEDEKR.R		17.65	3	432.554	10	-0.5	28.6	1	222000	1114	1123	Y
DESP_HUMAN	R.EYENELAK.V		13.58	2	498.238	8	0.7	27.91	1	67200	1187	1194	Y
DESP_HUMAN	R.YIELLTR.S		26.53	2	454.265	7	-1.8	27.77	1		1003	1009	Y
DESP_HUMAN	K.ITNLTQQLEQASIVKK.R		29.14	3	605.35	16	-1.1	24.1	1	53600	1612	1627	Y
DESP_HUMAN	K.NLPLADQGSSHHITVK.I		19.43	4	429.981	16	-0.4	22.78	1	182000	690	705	Y
DESP_HUMAN	R.LNDSILQATEQRR.R		22.71	3	515.277	13	-1.4	21.15	1	86600	1256	1268	Y
HB33recCLAG3.2	CLAG3.2 (1428 aa)	168336	40	60	60	342.06	95	1.48333e+06	--
Protein Accessions	Peptide	PTM	RT	z	m/z	Length	ppm	-10lgP	#Spec	Area	Start	End	Unique
HB33recCLAG3.1,HB33recCLAG3.2	K.NVAEAMYLNIKDEDTFNK.T		32.1	2	1058	18	-1.8	92.6	2	47900	619	636	Y
HB33recCLAG3.2	K.ISVNNVFFM(+15.99)NVANNYSK.L	Oxidation (M)	35.11	2	988.979	17	-1.9	85.46	1	52600	922	938	Y
HB33recCLAG3.2	K.ISVNNVFFMNVANNYSK.L		38.51	2	980.983	17	0	84.79	2	29600	922	938	Y
HB33recCLAG3.1,HB33recCLAG3.2	K.YGYLGEVIAAR.L		29.88	2	606.325	11	0.7	83.89	1	1150000	1290	1300	Y
HB33recCLAG3.1,HB33recCLAG3.2	K.SALEELNNVFTNK.E		33.62	2	739.878	13	0.6	80.71	2	1310000	183	195	Y
HB33recCLAG3.2,HB33recCLAG3.1	K.EANEENTFPEQEEPNR.Q		17.45	2	966.913	16	-0.9	80.65	3	705000	422	437	Y
HB33recCLAG3.2,HB33recCLAG3.1	K.SALEELN(+.98)NVFTNK.E	Deamidation (NQ)	29.2	2	740.371	13	1	80.64	1	58400	183	195	Y
HB33recCLAG3.2,HB33recCLAG3.1	K.EQTQHVQEQTYER.K		10.58	2	838.387	13	-0.3	76.04	2	132000	1188	1200	Y
HB33recCLAG3.1,HB33recCLAG3.2	K.IDVM(+15.99)NSNDFFFTTNSNVK.F	Oxidation (M)	32.82	2	1054.98	18	0.3	74.63	2	152000	241	258	Y
HB33recCLAG3.2	R.DDKISVNNVFFM(+15.99)NVANNYSK.L	Oxidation (M)	34.18	3	779.038	20	-1.5	73.28	2	136000	919	938	Y
HB33recCLAG3.2	K.MNEADSADSDDEKDSDTPDDELMISR.F		23.46	3	967.722	26	-0.1	73.05	1	194000	1401	1426	Y
PF3D7_0220800,HB33recCLAG3.2,HB33recCLAG3.1,PF3D7_0831600	K.YGIIYGFK.V		29.77	2	480.762	8	-1.1	71.69	1	180000	862	869	Y
HB33recCLAG3.2,HB33recCLAG3.1	R.EIEIHNSMASR.Y		16.42	2	643.811	11	-1	67.85	2	23900	945	955	Y
HB33recCLAG3.1,HB33recCLAG3.2	K.FLPITTYFLVM(+15.99)R.I	Oxidation (M)	43.49	2	758.915	12	0	67.41	2	84800	1085	1096	Y
HB33recCLAG3.2	K.EAQKESSPIGDHGTFFR.K		22.58	3	635.974	17	-0.3	66.71	1	224000	196	212	Y
HB33recCLAG3.2	K.MNEADSADSDDEKDSDTPDDELM(+15.99)ISR.F	Oxidation (M)	21.23	3	973.052	26	-2.4	66.29	2	133000	1401	1426	Y
HB33recCLAG3.2	R.ISWTHAITTGQHLIPQLTDPEYGQTPK.G		36.08	3	1011.52	27	-0.5	64.98	3	140000	1097	1123	Y
HB33recCLAG3.1,HB33recCLAG3.2	K.FLPITTYFLVMR.I		47.77	2	750.918	12	0.5	64.71	3	71300	1085	1096	Y
HB33recCLAG3.2,PF3D7_0220800,HB33recCLAG3.1,PF3D7_0831600	K.SMIGNDELHK.N		15.64	2	572.276	10	-1.1	64.44	1	156000	59	68	Y
HB33recCLAG3.1,HB33recCLAG3.2	R.SYPLSLVLEHK.F		31.19	2	643.361	11	0.5	62.91	1	253000	712	722	Y
HB33recCLAG3.2	K.IM(+15.99)NYVHETNEDIM(+15.99)SNLR.R	Oxidation (M)	23.63	3	704.322	17	-0.3	62.77	1	43500	1307	1323	Y
HB33recCLAG3.2,HB33recCLAG3.1	K.HIPNNLVDELEK.L		27.41	2	710.875	12	-0.8	61.34	2	243000	659	670	Y
HB33recCLAG3.1,HB33recCLAG3.2	K.HIPNNLVDELEKLM(+15.99)K.S	Oxidation (M)	34.12	3	603.657	15	-0.6	61.24	1	60700	659	673	Y
HB33recCLAG3.2,HB33recCLAG3.1	K.QNNDLKSALEELNNVFTNK.E		41.76	3	731.038	19	0.7	61.07	1	85000	177	195	Y
HB33recCLAG3.2	R.APGSFFFTHGLAAEASK.Y		32.08	3	579.958	17	0.5	60.76	1	803000	1144	1160	Y
HB33recCLAG3.1,HB33recCLAG3.2	K.YMTATPVYK.K		18.96	2	537.271	9	0.8	59.79	1	163000	831	839	Y
HB33recCLAG3.2,HB33recCLAG3.1	K.SFPGGFGPAIK.E		28.41	2	539.29	11	-0.5	58.94	2	752000	1177	1187	Y
HB33recCLAG3.2	K.DSNLLNNITK.C		26.05	2	566.303	10	-0.9	58.81	1	130000	530	539	Y
HB33recCLAG3.2	K.QGTEQLIDISK.F		23.66	2	616.331	11	1	57.53	1	1920000	93	103	Y
HB33recCLAG3.1,HB33recCLAG3.2	K.ILEFSMSDR.F		27.78	2	549.268	9	0.1	57.48	1	93900	315	323	Y
HB33recCLAG3.2	K.IMNYVHETNEDIMSNLR.R		29.79	3	693.66	17	1.3	56.77	1	194000	1307	1323	Y
HB33recCLAG3.2	K.ESSPIGDHGTFFR.K		24.58	2	725.341	13	-1.3	56.17	1	60000	200	212	Y
HB33recCLAG3.2,HB33recCLAG3.1,PF3D7_0831600	K.YHNIYNINNK.L		16.82	2	646.823	10	0.2	55.98	2	69900	792	801	Y
HB33recCLAG3.1,HB33recCLAG3.2	R.EIEIHNSM(+15.99)ASR.Y	Oxidation (M)	11.76	2	651.809	11	-0.3	55.88	1		945	955	Y
HB33recCLAG3.2,HB33recCLAG3.1	K.YFINYAR.I		23.45	2	473.743	7	0.2	54.46	1	265000	1259	1265	Y
HB33recCLAG3.1,HB33recCLAG3.2	K.KYGYLGEVIAAR.L		27.65	3	447.251	12	0.7	53.82	1	118000	1289	1300	Y
HB33recCLAG3.2,PF3D7_0831600,HB33recCLAG3.1	K.LMLIPLNSYK.Q		34.87	2	596.344	10	0.2	53.61	1	254000	167	176	Y
PF3D7_0831600,HB33recCLAG3.2,HB33recCLAG3.1,PF3D7_0220800	K.SM(+15.99)IGNDELHK.N	Oxidation (M)	11.66	2	580.275	10	1.7	53.6	1	50800	59	68	Y
HB33recCLAG3.2	K.TLYVHLLNLTGLLNHDTR.A		40.55	3	698.387	18	-1.6	53.43	2	56100	463	480	Y
HB33recCLAG3.2,HB33recCLAG3.1	R.YDMENAFK.N		22.97	2	509.22	8	-1.3	53.31	1	167000	1325	1332	Y
HB33recCLAG3.2	K.NITDADDETYIIPTVQSSFHDIVK.Y		38.69	3	907.78	24	0.1	52.81	1	1100000	108	131	Y
HB33recCLAG3.1,PF3D7_0220800,PF3D7_0831600,HB33recCLAG3.2	K.YYTLYVR.K		24.65	2	489.258	7	-0.3	52.53	1	447000	651	657	Y
HB33recCLAG3.2	K.FYVYLTK.G		27.07	2	467.258	7	-0.2	50.98	1	330000	564	570	Y
HB33recCLAG3.2,HB33recCLAG3.1	R.KHIPNNLVDELEK.L		23.93	3	516.951	13	-0.1	49.07	1	352000	658	670	Y
HB33recCLAG3.2,HB33recCLAG3.1	R.KFLPITTYFLVMR.I		43.23	3	543.646	13	0.8	48.21	1	25400	1084	1096	Y
HB33recCLAG3.2,HB33recCLAG3.1	K.LKEITSDLLIK.Y		27.83	3	424.931	11	0	46.34	1	332000	1268	1278	Y
HB33recCLAG3.1,HB33recCLAG3.2	R.YDM(+15.99)ENAFK.N	Oxidation (M)	14.65	2	517.218	8	-1	45.42	1	90100	1325	1332	Y
HB33recCLAG3.1,HB33recCLAG3.2	R.YYGVFNK.Y		21.17	2	445.722	7	-4.8	45.37	1	64000	1252	1258	Y
HB33recCLAG3.2	K.GAFLYANMK.F		25.2	2	507.757	9	-1	44.92	1		545	553	Y
HB33recCLAG3.2,HB33recCLAG3.1	K.FDEVPSMLQK.F		26.4	2	597.298	10	1.3	44.08	1	78300	554	563	Y
HB33recCLAG3.2,HB33recCLAG3.1	R.RIEETYR.T		9.97	2	483.754	7	0.3	44.06	1	255000	908	914	Y
HB33recCLAG3.2,HB33recCLAG3.1	R.RYDMENAFK.N		20.3	2	587.27	9	-2.6	42	1	155000	1324	1332	Y
HB33recCLAG3.2,HB33recCLAG3.1	K.NVAEAM(+15.99)YLNIKDEDTFNK.T	Oxidation (M)	26.86	3	711.006	18	0.4	40.52	1	795000	619	636	Y
HB33recCLAG3.1,HB33recCLAG3.2	K.YM(+15.99)TATPVYKK.V	Oxidation (M)	12.73	3	406.546	10	-1	39.78	1	66000	831	840	Y
HB33recCLAG3.2,HB33recCLAG3.1	K.QTSTYIDTEK.M		13.51	2	593.282	10	-6.1	38.54	1	370000	1391	1400	Y
HB33recCLAG3.1,PF3D7_0831600,HB33recCLAG3.2	K.LM(+15.99)LIPLNSYK.Q	Oxidation (M)	32.14	2	604.343	10	2.2	35.29	1	173000	167	176	Y
HB33recCLAG3.1,HB33recCLAG3.2	R.RYDM(+15.99)ENAFK.N	Oxidation (M)	13.28	2	595.268	9	-0.8	35.25	2	72100	1324	1332	Y
HB33recCLAG3.2,HB33recCLAG3.1	R.FLDRYYGVFNK.Y		28.54	3	474.578	11	-1.6	33.7	1	164000	1248	1258	Y
HB33recCLAG3.1,HB33recCLAG3.2	K.EITSDLLIK.Y		27.86	2	516.303	9	-0.1	33.66	1	432000	1270	1278	Y
HB33recCLAG3.1,HB33recCLAG3.2	K.YMTATPVYKK.V		15.6	3	401.215	10	0.6	31.41	1	79400	831	840	Y
HB33recCLAG3.2	K.QGTEQLIDISKFNK.K		28.21	3	540.958	14	0.8	31.33	1	35500	93	106	Y
HB33recCLAG3.2,PF3D7_0831600,HB33recCLAG3.1	K.NLTILEK.L		22.5	2	415.752	7	-0.6	31.28	1	893000	69	75	Y
HB33recCLAG3.2	K.SALEELNNVFTNKEAQK.E		31.25	3	645.665	17	-0.1	30.13	1	61400	183	199	Y
HB33recCLAG3.1,HB33recCLAG3.2	K.LILESLEKDK.L		25.09	2	594.346	10	-2.4	29.6	1	39100	76	85	Y
PF3D7_0831600,PF3D7_0220800,HB33recCLAG3.1,HB33recCLAG3.2	K.FFSWQK.I		25.45	2	421.713	6	-1.3	29.16	1	102000	309	314	Y
HB33recCLAG3.1,HB33recCLAG3.2	K.TIVTNYWYPSPIKK.Y		29.72	3	570.647	14	0.2	28.55	1	1220000	637	650	Y
HB33recCLAG3.2	R.EAYLSMK.K		18.94	2	421.21	7	0.8	28.12	1	133000	1282	1288	Y
HB33recCLAG3.1,HB33recCLAG3.2	K.MNQWNK.V		10.55	2	410.692	6	0.1	27.84	1	13300	762	767	Y
HB33recCLAG3.2,HB33recCLAG3.1	K.TTQDTDFDLHGMM(+15.99)EHK.Y	Oxidation (M)	18.74	3	641.273	16	0	26.41	2	31200	379	394	Y
HB33recCLAG3.2,HB33recCLAG3.1	K.TTQDTDFDLHGM(+15.99)MEHK.Y	Oxidation (M)	18.74	4	481.207	16	0.1	25.22	1	51000	379	394	Y
HB33recCLAG3.2,HB33recCLAG3.1	K.LILESLEK.D		27.19	2	472.787	8	-0.2	23.12	1	176000	76	83	Y
HB33recCLAG3.2	R.EAYLSM(+15.99)K.K	Oxidation (M)	12.32	2	429.207	7	-1	21.75	1	35000	1282	1288	Y
HB33recCLAG3.2,HB33recCLAG3.1	R.VYHTLHSITGNSVNFYK.Y		24.92	4	495.755	17	0.2	21.29	1	56100	845	861	Y
HB33recCLAG3.2	R.EAYLSM(+15.99)KK.Y	Oxidation (M)	9.83	2	493.254	8	-1.7	21.14	1	17300	1282	1289	Y
DSG1_HUMAN	Desmoglein-1 OS=Homo sapiens GN=DSG1 PE=1 SV=2 [Q02413]	113748	27	23	23	275.37	48	1.85667e+06	--
Protein Accessions	Peptide	PTM	RT	z	m/z	Length	ppm	-10lgP	#Spec	Area	Start	End	Unique
DSG1_HUMAN	R.ISGVGIDQPPYGIFVINQK.T		38.01	2	1023.06	19	0.5	90.88	5	1530000	87	105	Y
DSG1_HUMAN	R.YVMGNNPADLLAVDSR.T		32.99	2	867.928	16	0.1	87.04	2	1130000	423	438	Y
DSG1_HUMAN	K.YQGTILSIDDNLQR.T		30.29	2	818.421	14	0.7	84.43	1	242000	460	473	Y
DSG1_HUMAN	R.YVM(+15.99)GNNPADLLAVDSR.T	Oxidation (M)	29.58	2	875.925	16	0.1	84.22	2	625000	423	438	Y
DSG1_HUMAN	R.MTGFELTEGVK.T		27.66	2	606.302	11	-0.1	78.9	1	168000	651	661	Y
DSG1_HUMAN	K.TYVVTGNM(+15.99)GSNDK.V	Oxidation (M)	12.6	2	701.318	13	-1.6	76.34	1	115000	391	403	Y
DSG1_HUMAN	R.TM(+15.99)NNFLDREQYGQYALAVR.G	Oxidation (M)	29.93	3	769.039	19	-0.2	70.66	1	751000	220	238	Y
DSG1_HUMAN	R.TMNNFLDREQYGQYALAVR.G		31.82	3	763.707	19	-0.8	70.08	1	944000	220	238	Y
DSG1_HUMAN	R.QEPSDSPMFIINR.N		30.26	2	767.371	13	-1.7	66.51	2	673000	201	213	Y
DSG1_HUMAN	R.QEPSDSPM(+15.99)FIINR.N	Oxidation (M)	25.31	2	775.369	13	-0.1	65.2	1	634000	201	213	Y
DSG1_HUMAN	R.M(+15.99)TGFELTEGVK.T	Oxidation (M)	24.76	2	614.301	11	2.2	64.97	1	78500	651	661	Y
DSG1_HUMAN	K.ASAISVTVLNVIEGPVFRPGSK.T		42.82	2	1121.13	22	0.4	62.72	3		369	390	Y
DSG1_HUMAN	K.IIRQEPSDSPMFIINR.N		29.33	3	639.341	16	1.8	62.42	1	816000	198	213	Y
DSG1_HUMAN	K.IIRQEPSDSPM(+15.99)FIINR.N	Oxidation (M)	25.08	3	644.671	16	-0.5	60.93	1	883000	198	213	Y
DSG1_HUMAN	R.VVGPISGADLHGMLEMPDLR.D		37.96	3	703.028	20	0.3	58.2	1	24300	868	887	Y
DSG1_HUMAN	K.VVKPLDYEAM(+15.99)QSLQLSIGVR.N	Oxidation (M)	33.07	3	754.742	20	-2	58.17	1	266000	333	352	Y
DSG1_HUMAN	K.VGDFVATDLDTGRPSTTVR.Y		25.68	3	669.675	19	-1.2	54.03	1	1130000	404	422	Y
DSG1_HUMAN	R.EQYGQYALAVR.G		23.92	2	649.33	11	-1	53.27	1	35100	228	238	Y
DSG1_HUMAN	R.SSSDHHFNQTIGSASPSTAR.S		15.28	3	696.322	20	-1.1	52.58	1	23300	1017	1036	Y
DSG1_HUMAN	R.ALNSM(+15.99)GQDLERPLELR.V	Oxidation (M)	25.85	3	619.986	16	-2.1	50.1	2	2910000	129	144	Y
DSG1_HUMAN	R.ALNSMGQDLERPLELR.V		30.5	3	614.656	16	0.4	45.77	1	837000	129	144	Y
DSG1_HUMAN	R.ESSNVVVTER.V		12.83	2	560.286	10	1.1	44.54	1	113000	916	925	Y
DSG1_HUMAN	R.ALN(+.98)SM(+15.99)GQDLERPLELR.V	Deamidation (NQ); Oxidation (M)	26.77	3	620.314	16	-2	42.73	1	51100	129	144	Y
DSG1_HUMAN	R.EMQDLGGGER.M		13.03	2	546.242	10	-0.8	38.86	1	95400	641	650	Y
DSG1_HUMAN	K.LADISLGK.E		21.4	2	408.744	8	-1.8	38.78	1	24100	758	765	Y
DSG1_HUMAN	K.EQYNM(+15.99)LGGK.Y	Oxidation (M)	12.21	2	528.245	9	0	38.58	1	288000	451	459	Y
DSG1_HUMAN	R.EM(+15.99)QDLGGGER.M	Oxidation (M)	9.05	2	554.241	10	1	36.63	1	39400	641	650	Y
DSG1_HUMAN	K.TYVVTGNMGSNDKVGDFVATDLDTGRPSTTVR.Y		30.41	3	1125.22	32	-0.4	35.94	3	147000	391	422	Y
DSG1_HUMAN	K.EQYNMLGGK.Y		18.41	2	520.247	9	-0.7	35.3	1	113000	451	459	Y
DSG1_HUMAN	K.TYVVTGNM(+15.99)GSNDKVGDFVATDLDTGRPSTTVR.Y	Oxidation (M)	28.41	3	1130.55	32	-0.4	35.22	2		391	422	Y
DSG1_HUMAN	R.VIAPSSSLPTSLTIHHPR.E		25.6	4	479.02	18	-0.3	29.83	1	197000	898	915	Y
DSG1_HUMAN	K.LKASAISVTVLNVIEGPVFRPGSK.T		42.22	4	621.365	24	-0.1	28.77	1	81700	367	390	Y
DSG1_HUMAN	K.VTKEQYNM(+15.99)LGGK.Y	Oxidation (M)	12.24	3	461.903	12	0.7	27.33	1	14800	448	459	Y
DSG1_HUMAN	K.TYVVTGN(+.98)M(+15.99)GSNDKVGDFVATDLDTGRPSTTVR.Y	Deamidation (NQ); Oxidation (M)	29.3	4	848.408	32	-0.1	26.05	1		391	422	Y
DSG1_HUMAN	K.ASAISVTVLN(+.98)VIEGPVFRPGSK.T	Deamidation (NQ)	42.85	2	1121.61	22	-10.4	22.12	1	49100	369	390	Y
PLAK_HUMAN	Junction plakoglobin OS=Homo sapiens GN=JUP PE=1 SV=3 [P14923]	81745	34	22	22	273.67	34	579000	--
Protein Accessions	Peptide	PTM	RT	z	m/z	Length	ppm	-10lgP	#Spec	Area	Start	End	Unique
PLAK_HUMAN	R.NLSDVATKQEGLESVLK.I		28.72	2	915.994	17	-0.5	90.1	2	57100	378	394	Y
PLAK_HUMAN	K.LIILAN(+.98)GGPQALVQIMR.N	Deamidation (NQ)	42.75	2	904.525	17	-2.2	87.88	2		304	320	Y
PLAK_HUMAN	R.NEGTATYAAAVLFR.I		33.49	2	742.381	14	0.2	82.4	2	492000	638	651	Y
PLAK_HUMAN	R.HVAAGTQQPYTDGVR.M		14.19	2	800.397	15	-0.9	82.31	1	24800	541	555	Y
PLAK_HUMAN	R.TMQNTSDLDTAR.C		14.1	2	676.809	12	-0.5	72.08	1	194000	192	203	Y
PLAK_HUMAN	K.LLNDEDPVVVTK.A		23.62	2	671.366	12	-0.5	72.02	1	625000	150	161	Y
PLAK_HUMAN	R.TM(+15.99)QNTSDLDTAR.C	Oxidation (M)	11.29	2	684.806	12	-0.4	68.72	1	111000	192	203	Y
PLAK_HUMAN	R.ALM(+15.99)GSPQLVAAVVR.T	Oxidation (M)	29.96	2	714.406	14	0.7	68.18	1	247000	178	191	Y
PLAK_HUMAN	K.SAIVHLINYQDDAELATR.A		30.25	3	677.016	18	0.1	67.35	1	344000	125	142	Y
PLAK_HUMAN	R.HPEAEMAQNSVR.L		11.75	3	456.882	12	-0.7	64.9	2	92500	466	477	Y
PLAK_HUMAN	R.ALMGSPQLVAAVVR.T		33.97	2	706.408	14	0.4	63.25	1	258000	178	191	Y
PLAK_HUMAN	K.LLNQPNQWPLVK.A		31.35	2	725.415	12	0.9	61.08	2	620000	488	499	Y
PLAK_HUMAN	R.LNYGIPAIVK.L		30.62	2	544.329	10	0.1	56.72	1	454000	478	487	Y
PLAK_HUMAN	R.HPEAEM(+15.99)AQNSVR.L	Oxidation (M)	8.72	3	462.214	12	1.1	55.92	2	78300	466	477	Y
PLAK_HUMAN	K.LIILANGGPQALVQIMR.N		42.5	3	603.026	17	1.3	55.56	1	74400	304	320	Y
PLAK_HUMAN	K.AAMIVNQLSK.K		22.33	2	537.803	10	0.3	55.01	1	119000	162	171	Y
PLAK_HUMAN	R.RALM(+15.99)GSPQLVAAVVR.T	Oxidation (M)	26.98	3	528.64	15	-0.4	53.32	1	47800	177	191	Y
PLAK_HUMAN	K.QEGLESVLK.I		24.31	2	501.776	9	-1.2	46.94	1	53500	386	394	Y
PLAK_HUMAN	R.LNTIPLFVQLLYSSVENIQR.V		57.44	3	783.106	20	0.3	43.44	1	38200	583	602	Y
PLAK_HUMAN	R.LAEPSQLLK.S		24.61	2	499.798	9	0.4	43.11	1	107000	116	124	Y
PLAK_HUMAN	K.MVPLLNK.N		23.18	2	407.746	7	-0.6	41.91	1	77100	273	279	Y
PLAK_HUMAN	K.SGGIPALVR.M		23.82	2	435.264	9	-0.2	38.48	1		225	233	Y
PLAK_HUMAN	R.ISEDKNPDYR.K		9.76	3	412.866	10	-0.9	34.59	1	115000	652	661	Y
CTNB1_HUMAN,PLAK_HUMAN	R.EGLLAIFK.S		36.69	2	445.77	8	-1.3	33.84	1	121000	217	224	Y
PLAK_HUMAN	K.TLVTQNSGVEALIHAILR.A		47.5	3	645.705	18	-1	30.11	2		427	444	Y
PLAK_HUMAN	R.LVQLLVK.A		26.3	2	406.784	7	1.1	29.58	1	423000	527	533	Y
PLAK_HUMAN	K.LIILANGGPQ(+.98)ALVQ(+.98)IMR.N	Deamidation (NQ)	42.76	3	603.687	17	9	25.53	1		304	320	Y
TGM3_HUMAN	Protein-glutamine gamma-glutamyltransferase E OS=Homo sapiens GN=TGM3 PE=1 SV=4 [Q08188]	76632	33	16	16	243.68	26	244667	--
Protein Accessions	Peptide	PTM	RT	z	m/z	Length	ppm	-10lgP	#Spec	Area	Start	End	Unique
TGM3_HUMAN	R.SDLGPSYGGWQVLDATPQER.S		33.4	2	1088.52	20	-1.2	89.2	3	230000	341	360	Y
TGM3_HUMAN	R.DIILDNPTLTLEVLNEAR.V		43.77	2	1020.05	18	-0.3	85.97	2	90500	589	606	Y
TGM3_HUMAN	R.ITWLYDNTTGK.Q		28.16	2	656.333	11	0.1	75.21	1	231000	398	408	Y
TGM3_HUMAN	K.VPDESEVVVER.D		19.08	2	629.32	11	0.6	66.99	2	97100	578	588	Y
TGM3_HUMAN	K.NSVNSHTIGR.Y		9.2	2	542.778	10	-0.2	66.28	1	52700	412	421	Y
TGM3_HUMAN	K.LKPNTPFAATSSMGLETEEQEPSIIGK.L		32.17	3	959.151	27	-0.7	66.06	1	91800	460	486	Y
TGM3_HUMAN	K.GLGSNERLEFIVSTGPYPSESAMTK.A		33.36	3	890.774	25	-0.7	55.02	1	93200	47	71	Y
TGM3_HUMAN	R.VITNFNSAHDTDR.N		15.45	2	745.356	13	0.5	54.58	2	25400	293	305	Y
TGM3_HUMAN	R.VLSAMINSNDDNGVLAGNWSGTYTGGR.D		34.26	3	923.763	27	-5.7	52.75	1	108000	219	245	Y
TGM3_HUMAN	K.LKPNTPFAATSSM(+15.99)GLETEEQEPSIIGK.L	Oxidation (M)	29.32	3	964.482	27	-0.5	51.98	1	69200	460	486	Y
TGM3_HUMAN	R.SWNGSVEILK.N		27.7	2	566.803	10	-1.5	51.46	1	213000	249	258	Y
TGM3_HUMAN	R.VLSAMINSNDDN(+.98)GVLAGNWSGTYTGGRDPR.S	Deamidation (NQ)	32.73	3	1046.82	30	1.4	49.38	2		219	248	Y
TGM3_HUMAN	K.ISYAQYEK.Y		17.14	2	501.251	8	0.1	47.2	1	114000	555	562	Y
TGM3_HUMAN	K.VAGM(+15.99)LAVGK.E	Oxidation (M)	14.1	2	431.246	9	-1.5	45.97	1		489	497	Y
TGM3_HUMAN	R.VLSAMINSNDDNGVLAGNWSGTYTGGRDPR.S		32.47	3	1046.49	30	-0.7	43.43	2	273000	219	248	Y
TGM3_HUMAN	K.DSATMSLDPEEEAEHPIK.I		24.88	3	666.97	18	0	41.34	1	89300	537	554	Y
TGM3_HUMAN	K.IDVPTLGPK.E		25.14	2	470.278	9	-3.1	40.19	1	172000	644	652	Y
TGM3_HUMAN	R.SWN(+.98)GSVEILK.N	Deamidation (NQ)	28.16	2	567.297	10	1.8	39.73	1	72700	249	258	Y
TGM3_HUMAN	K.EVNLVLLLK.N		38.64	2	520.839	9	-0.1	33.9	1	69800	498	506	Y
FILA2_HUMAN	Filaggrin-2 OS=Homo sapiens GN=FLG2 PE=1 SV=1 [Q5D862]	248072	17	20	20	239.14	36	522333	--
Protein Accessions	Peptide	PTM	RT	z	m/z	Length	ppm	-10lgP	#Spec	Area	Start	End	Unique
FILA2_HUMAN	R.SGQSSYGQHSSGSSQSSGYGQHGSR.Q		8.31	3	834.021	25	1.2	81.87	2	121000	613	637	Y
FILA2_HUMAN	R.HQEEESETEEDEEDTPGHK.S		9.39	3	752.3	19	0	74.89	2	41200	108	126	Y
FILA2_HUMAN	K.HGSYGPAEYDYGHTGYGPSGGSR.K		18.97	3	791.338	23	1.3	72.33	2	66600	2346	2368	Y
FILA2_HUMAN	R.QGNLSSSGNQEGSQK.R		7.26	2	760.85	15	-1.1	71.07	1	5280	165	179	Y
FILA2_HUMAN	R.QSSYGQHGSGSSQSSGYGQYGSR.E		12.52	3	784.667	23	-0.7	69.39	1	462000	540	562	Y
FILA2_HUMAN	R.SVVTVIDVFYK.Y		38.81	2	635.358	11	0	68.15	2	482000	7	17	Y
FILA2_HUMAN	R.FSNSSSSNEFSK.C		13.3	2	660.787	12	-2.7	64.89	2	623000	404	415	Y
FILA2_HUMAN	R.SGSGQSSGFGQHGSGSGQSSGFGQHESGSGK.S		12.62	3	952.071	31	-0.3	64.11	3	21000	953	983	Y
FILA2_HUMAN	R.SGQSSYGQ(+.98)HSSGSSQSSGYGQHGSR.Q	Deamidation (NQ)	8.71	3	834.348	25	0.1	61.53	1	24700	613	637	Y
FILA2_HUMAN	R.FSN(+.98)SSSSNEFSK.C	Deamidation (NQ)	14.58	2	661.281	12	-0.2	58.66	2	26500	404	415	Y
FILA2_HUMAN	R.Q(+.98)SSYGQHGSGSSQSSGYGQYGSR.E	Deamidation (NQ)	13	3	784.994	23	-1	55.35	1	17400	540	562	Y
FILA2_HUMAN	K.SSGFAQ(+.98)HEYR.S	Deamidation (NQ)	12.89	2	591.764	10	1.9	51.33	1		1138	1147	Y
FILA2_HUMAN	R.HGSSQVWK.H		9.92	2	464.736	8	0.2	50.2	1	29400	2338	2345	Y
FILA2_HUMAN	R.ASHFQSHSSER.Q		5.86	3	424.861	11	-1.4	44.58	1	24400	2325	2335	Y
FILA2_HUMAN	R.QSSYGQHGSGSSQ(+.98)SSGYGQYGSR.E	Deamidation (NQ)	12.96	3	784.994	23	-1	44.31	1	17400	540	562	Y
FILA2_HUMAN	K.SSGFGQHESR.S		7.42	2	546.247	10	0.3	43.6	1		984	993	Y
FILA2_HUMAN	R.SSQSNYGQHGSGSSQSSGYGQHGSSSGQTTGFGQHR.S		12.46	4	904.385	36	-2.1	43.42	2	38200	994	1029	Y
FILA2_HUMAN	K.GELKELLEK.E		22.79	2	529.808	9	-0.8	41.22	1	33100	31	39	Y
FILA2_HUMAN	R.QETTHGQTINTTR.H		8.86	3	496.247	13	0.4	37.11	1	23200	1236	1248	Y
FILA2_HUMAN	R.QTSGFGQHGSGSSQSTGFGQYGSGSGQSAGFGQHGSGSGQSSGFGQHESR.S		21.36	5	962.409	50	-3.8	35.5	2	266000	790	839	Y
FILA2_HUMAN	R.SGSGQSSGFGQHGSGSGQSSGFGQ(+.98)HESGSGK.S	Deamidation (NQ)	13.02	4	714.551	31	-1.1	33.08	1	107000	953	983	Y
FILA2_HUMAN	R.QTSGFGQHGSGSSQSTGFGQYGSGSGQSSGFGQHVSGSGQSSGFGQHESR.S		22.16	5	974.019	50	-2.8	31.69	1	131000	638	687	Y
FILA2_HUMAN	R.QGNLSSSGNQEGSQKR.Y		6.92	3	559.603	16	-0.5	28.67	1	9070	165	180	Y
FILA2_HUMAN	K.ELHPVLK.N		14.82	2	418.255	7	-1	25.21	1	22300	40	46	Y
FILA2_HUMAN	R.SSSGQYSGFGQHGSGSGQSSGFGQHGTGSGQYSGFGQ(+.98)HESR.S	Deamidation (NQ)	20.67	5	811.141	41	-2.1	24.94	1		876	916	Y
FILA2_HUMAN	R.SGQSSYGQHSSGSSQSSGYGQ(+.98)HGSR.Q	Deamidation (NQ)	8.64	4	626.013	25	-1	23.19	1	140000	613	637	Y
G3P_HUMAN	Glyceraldehyde-3-phosphate dehydrogenase OS=Homo sapiens GN=GAPDH PE=1 SV=3 [P04406]	36053	53	15	15	230.37	26	986000	--
Protein Accessions	Peptide	PTM	RT	z	m/z	Length	ppm	-10lgP	#Spec	Area	Start	End	Unique
G3P_HUMAN	K.WGDAGAEYVVESTGVFTTMEK.A		38.92	2	1139.02	21	-1.2	90.32	2	45400	87	107	Y
G3P_HUMAN	K.VIHDNFGIVEGLMTTVHAITATQK.T		46.39	3	865.79	24	-1.1	81.23	3	82900	163	186	Y
G3P_HUMAN	R.VPTANVSVVDLTC(+57.02)R.L	Carbamidomethylation	28.22	2	765.902	14	1	71.3	1	15500	235	248	Y
G3P_HUMAN	R.VVDLMAHMASKE		24.25	2	665.826	12	-2.9	70.83	2	52600	324	335	Y
G3P_HUMAN	K.LVINGNPITIFQER.D		37.84	2	807.458	14	4.7	66.42	1	42900	67	80	Y
G3P_HUMAN	K.LISWYDNEFGYSNR.V		33.55	3	588.606	14	0.8	61.65	1	104000	310	323	Y
G3P_HUMAN	R.GALQNIIPASTGAAK.A		27.12	2	706.399	15	0.2	61.44	2	1340000	201	215	Y
G3P_HUMAN	K.AGAHLQGGAK.R		5.86	2	455.248	10	-1.6	57.78	1	55100	108	117	Y
G3P_HUMAN	K.VIHDNFGIVEGLM(+15.99)TTVHAITATQK.T	Oxidation (M)	40.64	3	871.123	24	-0.6	56.49	2	73700	163	186	Y
G3P_HUMAN	K.LVIN(+.98)GNPITIFQER.D	Deamidation (NQ)	37.97	2	807.949	14	4	52.65	1		67	80	Y
G3P_HUMAN,G3PT_HUMAN	K.LTGM(+15.99)AFR.V	Oxidation (M)	14.23	2	406.21	7	-1.1	38.28	1	72200	228	234	Y
G3P_HUMAN	R.VIISAPSADAPM(+15.99)FVM(+15.99)GVNHEK.Y	Oxidation (M)	28.16	3	749.038	21	0.4	34.5	1	141000	119	139	Y
G3P_HUMAN	R.VIISAPSADAPMFVMGVNHEKYDNSLK.I		34.08	3	978.489	27	-0.2	30.45	2	50500	119	145	Y
G3P_HUMAN	K.QASEGPLK.G		9.68	2	415.224	8	-0.8	30.05	1	260000	264	271	Y
G3P_HUMAN	K.LVIN(+.98)GNPITIFQERDPSK.I	Deamidation (NQ)	35.86	3	681.369	18	-0.3	30.01	1	109000	67	84	Y
G3P_HUMAN	R.VIISAPSADAPMFVMGVNHEK.Y		34.3	3	738.374	21	-1.1	29.04	1	558000	119	139	Y
G3P_HUMAN	K.LVINGNPITIFQERDPSK.I		34.92	3	681.04	18	-1.1	27.61	1	1060000	67	84	Y
G3P_HUMAN	K.VIPELN(+.98)GK.L	Deamidation (NQ)	19.53	2	435.75	8	-1.6	23.33	1	117000	220	227	Y
G3P_HUMAN	K.RVIISAPSADAPMFVMGVNHEK.Y		32.1	4	593.059	22	0.9	21.56	1		118	139	Y
ARGI1_HUMAN	Arginase-1 OS=Homo sapiens GN=ARG1 PE=1 SV=2 [P05089]	34735	51	15	15	230.12	26	949667	--
Protein Accessions	Peptide	PTM	RT	z	m/z	Length	ppm	-10lgP	#Spec	Area	Start	End	Unique
ARGI1_HUMAN	K.TGLLSGLDIM(+15.99)EVNPSLGK.T	Oxidation (M)	37.16	2	930.494	18	0.8	93.53	2	199000	267	284	Y
ARGI1_HUMAN	K.TGLLSGLDIMEVNPSLGK.T		41.55	2	922.498	18	3	88.72	2	621000	267	284	Y
ARGI1_HUMAN	K.VMEETLSYLLGR.K		36.9	2	705.868	12	-0.3	70.81	1	592000	211	222	Y
ARGI1_HUMAN	R.DVDPGEHYILK.T		21.49	2	643.324	11	-0.6	66.23	1	177000	181	191	Y
ARGI1_HUMAN	K.TGLLSGLDIMEVNPSLGKTPEEVTR.T		39.74	3	886.135	25	1.2	61.54	2	287000	267	291	Y
ARGI1_HUMAN	K.YFSMTEVDR.L		24.25	2	574.257	9	-2.3	59.35	1	340000	197	205	Y
ARGI1_HUMAN	R.GGVEEGPTVLR.K		19.38	2	557.298	11	-1.9	57.77	1	519000	22	32	Y
ARGI1_HUMAN	R.EGLYITEEIYK.T		31.26	2	679.347	11	-1.7	56.14	2	794000	256	266	Y
ARGI1_HUMAN	R.TIGIIGAPFSK.G		31.23	2	552.327	11	0.5	55.94	1	995000	7	17	Y
ARGI1_HUMAN	K.ASEQLAGK.V		7.24	2	402.216	8	-0.3	54.32	1	298000	76	83	Y
ARGI1_HUMAN	K.YFSM(+15.99)TEVDR.L	Oxidation (M)	16.85	2	582.256	9	1	48.51	1	85200	197	205	Y
ARGI1_HUMAN	K.TGLLSGLDIM(+15.99)EVNPSLGKTPEEVTR.T	Oxidation (M)	36.04	3	891.463	25	-2.5	47.59	2	68900	267	291	Y
ARGI1_HUMAN	R.ISLVLGGDHSLAIGSISGHAR.V		31.7	4	515.787	21	0.6	45	2	1060000	93	113	Y
ARGI1_HUMAN	K.DIVYIGLRDVDPGEHYILK.T		34.82	3	739.064	19	0.8	44.16	2		173	191	Y
ARGI1_HUMAN	K.TPEEVTR.T		8.33	2	416.215	7	1.5	44.01	1	386000	285	291	Y
ARGI1_HUMAN	K.DIVYIGLR.D		29.77	2	474.779	8	-0.5	43.13	1	254000	173	180	Y
ARGI1_HUMAN	K.RPIHLSFDVDGLDPSFTPATGTPVVGGLTYR.E		39.19	4	822.179	31	0.7	36.17	2	65300	225	255	Y
ARGI1_HUMAN	K.YFSMTEVDRLGIGK.V		31.73	3	539.277	14	0.4	29.12	1	106000	197	210	Y
SPB12_HUMAN	Serpin B12 OS=Homo sapiens GN=SERPINB12 PE=1 SV=1 [Q96P63]	46276	29	12	12	229.69	26	237000	--
Protein Accessions	Peptide	PTM	RT	z	m/z	Length	ppm	-10lgP	#Spec	Area	Start	End	Unique
SPB12_HUMAN	K.TFVEVDENGTQAAAATGAVVSER.S		27.57	2	1161.56	23	-1.7	96.12	4	113000	348	370	Y
SPB12_HUMAN	K.NIFFSPLSLSAALGM(+15.99)VR.L	Oxidation (M)	47.41	2	919.995	17	-0.3	84.47	2	54900	27	43	Y
SPB12_HUMAN	K.NIFFSPLSLSAALGMVR.L		51.11	2	911.998	17	0.3	83.37	4		27	43	Y
SPB12_HUMAN	K.TFVEVDEN(+.98)GTQAAAATGAVVSER.S	Deamidation (NQ)	28.67	3	775.038	23	-2	81.51	1	28300	348	370	Y
SPB12_HUMAN	K.TDYTLSIANR.L		23.05	2	577.296	10	0.3	70.33	1	105000	108	117	Y
SPB12_HUMAN	K.DAINAETVLVLVNAVYFK.A		51.95	2	990.046	18	0.1	67.14	5	10500	177	194	Y
SPB12_HUMAN	R.IKTDYTLSIANR.L		23.19	2	697.885	12	-1.1	66.13	2	28600	106	117	Y
SPB12_HUMAN	K.LSMFVLLPSHSK.D		34.4	3	453.588	12	-0.7	55.65	1	126000	252	263	Y
SPB12_HUMAN	K.TQTILFYGR.V		27.52	2	549.801	9	0.5	55.01	1	286000	393	401	Y
SPB12_HUMAN	R.IGFIEEVK.A		26.56	2	467.765	8	-0.7	51.23	1	288000	232	239	Y
SPB12_HUMAN	K.DNLKGLEELER.K		25.18	3	439.233	11	0.3	42.67	1	57000	264	274	Y
SPB12_HUMAN	R.IGFIEEVKAQILEM(+15.99)R.Y	Oxidation (M)	38.19	3	597.994	15	-0.7	40.33	1	32200	232	246	Y
SPB12_HUMAN	K.GLEELER.K		18.35	2	423.221	7	-0.9	33.96	1	137000	268	274	Y
SPB12_HUMAN	K.LSMFVLLPSHSKDNLK.G		32.77	4	458.006	16	1.2	29.54	1	37800	252	267	Y
ENOA_HUMAN	Alpha-enolase OS=Homo sapiens GN=ENO1 PE=1 SV=2 [P06733]	47169	45	13	13	225.31	21	532667	--
Protein Accessions	Peptide	PTM	RT	z	m/z	Length	ppm	-10lgP	#Spec	Area	Start	End	Unique
ENOA_HUMAN	K.FTASAGIQVVGDDLTVTNPK.R		32.61	2	1017.03	20	-1.4	94.53	2	108000	307	326	Y
ENOA_HUMAN	K.LAMQEFMILPVGAANFR.E		44.84	2	954.497	17	0.1	78.27	4	68900	163	179	Y
ENOA_HUMAN	R.YISPDQLADLYK.S		32.89	2	713.366	12	-0.2	69.63	1	468000	270	281	Y
ENOA_HUMAN	R.GNPTVEVDLFTSK.G		30.54	2	703.862	13	0.8	67.21	1	211000	16	28	Y
ENOA_HUMAN	K.SFIKDYPVVSIEDPFDQDDWGAWQK.F		42.36	3	995.804	25	1.4	64.41	2		282	306	Y
ENOA_HUMAN	R.IGAEVYHNLK.N		17.64	2	572.311	10	-0.7	60.99	1	496000	184	193	Y
ENOA_HUMAN	R.HIADLAGNSEVILPVPAFNVINGGSHAGNK.L		38.44	3	1004.53	30	1.9	55.4	2	34700	133	162	Y
ENOA_HUMAN	K.LAMQEFM(+15.99)ILPVGAANFR.E	Oxidation (M)	41.27	3	641.998	17	-0.8	46.39	1	28900	163	179	Y
ENOA_HUMAN	R.HIADLAGNSEVILPVPAFNVIN(+.98)GGSHAGNK.L	Deamidation (NQ)	39.19	4	753.893	30	-1.6	39.5	1	33000	133	162	Y
ENOA_HUMAN	K.TIAPALVSK.K		19.99	2	450.28	9	-2.9	39.35	1	161000	72	80	Y
ENOA_HUMAN	K.LAQANGWGVMVSHR.S		24.97	3	509.261	14	0.2	37.38	1		359	372	Y
ENOA_HUMAN	R.IEEELGSK.A		12.39	2	452.734	8	-1.2	37.14	1	164000	413	420	Y
ENOA_HUMAN	K.FTASAGIQVVGDDLTVTNPKR.I		30.88	3	730.393	21	3.6	37.03	1	142000	307	327	Y
ENOA_HUMAN	K.KLNVTEQEK.I		9.81	2	544.803	9	3.7	33.51	1	11100	81	89	Y
ENOA_HUMAN	K.DATNVGDEGGFAPNILENKEGLELLK.T		37.96	3	915.132	26	1.5	22.35	1	634000	203	228	Y
DSC1_HUMAN	Desmocollin-1 OS=Homo sapiens GN=DSC1 PE=1 SV=2 [Q08554]	99987	12	9	9	195.1	17	1.60433e+06	--
Protein Accessions	Peptide	PTM	RT	z	m/z	Length	ppm	-10lgP	#Spec	Area	Start	End	Unique
DSC1_HUMAN	R.QVILQVGVINEAQFSK.A		34.1	2	887	16	1.1	82.25	3	577000	429	444	Y
DSC1_HUMAN	K.VQDQDLPNTPHSK.A		12.68	2	739.865	13	-0.8	74.86	2	41700	377	389	Y
DSC1_HUMAN	K.ALDPEISSGEGLR.Y		23.28	2	672.344	13	0.7	69.61	1	75400	495	507	Y
DSC1_HUMAN	K.IEDDNDNAPYFEHR.V		19	2	867.872	14	0.8	69.28	2	58600	232	245	Y
DSC1_HUMAN	K.VTATDLDEPDTLHTR.L		20.05	3	561.943	15	-3.1	49.99	1	3880000	264	278	Y
DSC1_HUMAN	K.ILQQIPDHPK.H		17.4	2	594.839	10	-2	49.71	1	242000	283	292	Y
DSC1_HUMAN	K.HFSIHPDTGVITTTTPFLDREK.C		30.29	4	628.826	22	0.2	47.82	1	356000	293	314	Y
DSC1_HUMAN	R.MKVQDQDLPNTPHSK.A		15.43	3	579.958	15	0.2	45.93	2	299000	375	389	Y
DSC1_HUMAN	K.HFSIHPDTGVITTTTPFLDR.E		32.4	3	752.382	20	-6.4	36.25	2	116000	293	312	Y
DSC1_HUMAN	R.M(+15.99)KVQDQDLPNTPHSK.A	Oxidation (M)	12.56	3	585.288	15	-1.9	35.06	2	98300	375	389	Y
ACTG_HUMAN	Actin cytoplasmic 2 OS=Homo sapiens GN=ACTG1 PE=1 SV=1 [P63261]	41793	38	9	11	194.59	13	563667	ACTB_HUMAN
Protein Accessions	Peptide	PTM	RT	z	m/z	Length	ppm	-10lgP	#Spec	Area	Start	End	Unique
POTEE_HUMAN,ACTG_HUMAN,POTEF_HUMAN,ACTS_HUMAN,ACTBM_HUMAN,ACTBL_HUMAN,ACTB_HUMAN,ACTH_HUMAN,ACTC_HUMAN,ACTA_HUMAN	K.SYELPDGQVITIGNER.F		32.35	2	895.948	16	-1.4	75.1	2	259000	239	254	N
ACTB_HUMAN,ACTG_HUMAN	K.DLYANTVLSGGTTMYPGIADR.M		34.67	2	1108.04	21	1.4	69.05	1	79800	292	312	Y
ACTG_HUMAN,ACTB_HUMAN	R.GYSFTTTAER.E		18.95	2	566.768	10	0.9	66.58	1	190000	197	206	Y
ACTS_HUMAN,ACTA_HUMAN,ACTG_HUMAN,ACTC_HUMAN,ACTH_HUMAN,ACTB_HUMAN	K.DSYVGDEAQSK.R		11.33	2	599.765	11	0.3	66.2	1	65100	51	61	Y
ACTH_HUMAN,POTEF_HUMAN,ACTC_HUMAN,POTEJ_HUMAN,ACTG_HUMAN,POTEE_HUMAN,ACTB_HUMAN,POTEI_HUMAN,ACTS_HUMAN,ACTA_HUMAN	K.AGFAGDDAPR.A		13.7	2	488.728	10	0.5	59.99	1	106000	19	28	N
ACTG_HUMAN,ACTB_HUMAN	R.TTGIVMDSGDGVTHTVPIYEGYALPHAILR.L		36.58	4	796.66	30	1.1	52.31	2	556000	148	177	Y
ACTC_HUMAN,ACTS_HUMAN,ACTG_HUMAN,ACTB_HUMAN,ACTA_HUMAN,ACTH_HUMAN	K.EITALAPSTM(+15.99)K.I	Oxidation (M)	18.77	2	589.311	11	0.4	51.08	1	52500	316	326	Y
ACTG_HUMAN,ACTB_HUMAN	R.VAPEEHPVLLTEAPLNPK.A		28.32	3	652.026	18	-0.3	50.04	1	945000	96	113	Y
ACTA_HUMAN,ACTC_HUMAN,ACTS_HUMAN,ACTH_HUMAN,ACTG_HUMAN,ACTB_HUMAN	K.DSYVGDEAQSKR.G		10.65	3	452.212	12	-1.7	42.04	1	22400	51	62	Y
ACTB_HUMAN,ACTG_HUMAN,ACTBL_HUMAN,ACTS_HUMAN,ACTH_HUMAN,ACTC_HUMAN,ACTA_HUMAN	R.DLTDYLMK.I		30.83	2	499.747	8	-0.5	39.42	1	52200	184	191	Y
ACTS_HUMAN,ACTB_HUMAN,ACTBL_HUMAN,ACTC_HUMAN,ACTH_HUMAN,ACTA_HUMAN,ACTG_HUMAN	R.LDLAGRDLTDYLM(+15.99)K.I	Oxidation (M)	31.98	3	547.284	14	1.1	36.61	1	29700	178	191	Y
BLMH_HUMAN	Bleomycin hydrolase OS=Homo sapiens GN=BLMH PE=1 SV=1 [Q13867]	52562	18	8	8	191.21	10	736000	--
Protein Accessions	Peptide	PTM	RT	z	m/z	Length	ppm	-10lgP	#Spec	Area	Start	End	Unique
BLMH_HUMAN	K.LYTVEYLSNMVGGR.K		36.33	2	801.403	14	-0.8	85.91	1	86300	283	296	Y
BLMH_HUMAN	K.GEISATQDVM(+15.99)M(+15.99)EEIFR.V	Oxidation (M)	27.93	2	944.427	16	0.1	80.88	1	53200	203	218	Y
BLMH_HUMAN	K.IGPITPLEFYR.E		36.19	2	653.364	11	0.4	71.86	1	895000	245	255	Y
BLMH_HUMAN	K.TLYNNQPIDFLK.K		33.03	2	733.388	12	0.1	56.86	1	108000	298	309	Y
BLMH_HUMAN	K.TLYNNQPIDFLKK.M		29.18	3	531.959	13	-0.4	43.18	1	443000	298	310	Y
BLMH_HUMAN	R.NLVHSGATK.G		7.2	2	463.756	9	0.1	40.59	1	29200	194	202	Y
BLMH_HUMAN	R.AQHVFQHAVPQEGKPITNQK.S		16.99	4	565.051	20	0	39.12	3	870000	49	68	Y
BLMH_HUMAN	K.LYTVEYLSNMVGGRK.T		33.7	3	577.303	15	0.9	28.58	1	82900	283	297	Y
CASPE_HUMAN	Caspase-14 OS=Homo sapiens GN=CASP14 PE=1 SV=2 [P31944]	27680	31	9	9	182.92	14	217667	--
Protein Accessions	Peptide	PTM	RT	z	m/z	Length	ppm	-10lgP	#Spec	Area	Start	End	Unique
CASPE_HUMAN	R.DPTAEQFQEELEK.F		26.82	2	782.362	13	-0.9	77.14	1	140000	55	67	Y
CASPE_HUMAN	R.MAEAELVQEGK.A		18.49	2	602.797	11	-0.3	68.35	1	393000	213	223	Y
CASPE_HUMAN	R.M(+15.99)AEAELVQEGK.A	Oxidation (M)	15.4	2	610.795	11	-0.7	66.39	1	47900	213	223	Y
CASPE_HUMAN	R.SLEEEKYDMSGAR.L		17.03	2	757.842	13	-1.4	63.93	2	27500	6	18	Y
CASPE_HUMAN	K.RDPTAEQFQEELEK.F		23.79	3	573.944	14	0.1	58.31	1	70200	54	67	Y
CASPE_HUMAN	K.TNPEIQSTLR.K		17.94	2	579.809	10	0.4	57.45	1	120000	227	236	Y
CASPE_HUMAN	R.KTNPEIQSTLR.K		14.97	2	643.857	11	0.2	56.39	2	75900	226	236	Y
CASPE_HUMAN	R.RMAEAELVQEGK.A		16.96	2	680.847	12	-1	48.73	2	13200	212	223	Y
CASPE_HUMAN	R.SLEEEKYDM(+15.99)SGAR.L	Oxidation (M)	12.92	3	510.896	13	-1.1	36.44	1	21900	6	18	Y
CASPE_HUMAN	K.AREGSEEDLDALEHMFR.Q		34.01	4	501.983	17	0.2	33.88	1	82800	28	44	Y
CASPE_HUMAN	K.FQQAIDSR.E		12.86	2	482.747	8	1.3	32.63	1	51300	68	75	Y
CATA_HUMAN	Catalase OS=Homo sapiens GN=CAT PE=1 SV=3 [P04040]	59756	31	10	10	181.26	13	357000	--
Protein Accessions	Peptide	PTM	RT	z	m/z	Length	ppm	-10lgP	#Spec	Area	Start	End	Unique
CATA_HUMAN	R.FNTANDDNVTQVR.A		17.44	2	747.352	13	-1.1	78.65	2	192000	432	444	Y
CATA_HUMAN	R.AFYVNVLNEEQR.K		29.98	2	741.374	12	1.7	70.56	1	81500	445	456	Y
CATA_HUMAN	R.LSQEDPDYGIR.D		18.65	2	646.812	11	3.7	51.9	1	69200	253	263	Y
CATA_HUMAN	K.NLSVEDAAR.L		15.97	2	487.749	9	0	50.37	1	115000	244	252	Y
CATA_HUMAN	K.ADVLTTGAGNPVGDKLNVITVGPR.G		31.81	3	788.768	24	0.4	50.26	1	505000	24	47	Y
CATA_HUMAN	K.GAGAFGYFEVTHDITK.Y		31.81	3	571.615	16	1.1	48.91	1	151000	78	93	Y
CATA_HUMAN	R.LSQEDPDYGIRDLFNAIATGK.Y		42.59	3	775.057	21	0.5	41.82	1	61100	253	273	Y
CATA_HUMAN	R.FSTVAGESGSADTVRDPR.G		17.44	3	617.965	18	-0.8	40.97	1	374000	113	130	Y
CATA_HUMAN	R.GPLLVQDVVFTDEMAHFDRER.I		38.46	4	619.309	21	0.5	39.44	1		48	68	Y
CATA_HUMAN	R.NPVNYFAEVEQIAFDPSNM(+15.99)PPGIEASPDK.M	Oxidation (M)	44.67	3	1064.83	29	0.7	37.48	2	40900	321	349	Y
CATA_HUMAN	R.GPLLVQDVVFTDEM(+15.99)AHFDRER.I	Oxidation (M)	34.32	4	623.306	21	-2.6	25.48	1	20600	48	68	Y
DSC3_HUMAN	Desmocollin-3 OS=Homo sapiens GN=DSC3 PE=1 SV=3 [Q14574]	99969	10	7	7	173.26	7	310000	--
Protein Accessions	Peptide	PTM	RT	z	m/z	Length	ppm	-10lgP	#Spec	Area	Start	End	Unique
DSC3_HUMAN	R.QVNLEIGVNNEAPFAR.D		31.4	2	885.959	16	-1.4	84.8	1	48400	430	445	Y
DSC3_HUMAN	K.YSILQQTPR.S		22.12	2	553.303	9	-0.2	66.45	1	70000	282	290	Y
DSC3_HUMAN	R.GVDKEPLNLFYIER.D		34.23	3	564.97	14	-0.4	59.02	1	292000	177	190	Y
DSC3_HUMAN	R.IPIEDKDLINTANWR.V		30.54	3	599.989	15	0.9	53.41	1	341000	376	390	Y
DSC3_HUMAN	R.ALVTVHVR.D		18.14	2	447.779	8	-1.4	44.91	1	59200	456	463	Y
DSC3_HUMAN	K.ISTDKETNEGVLSVVKPLNYEENR.Q		29.24	4	684.353	24	-0.2	43.1	1	297000	406	429	Y
DSC3_HUMAN	R.LKYSILQQTPR.S		23.23	3	449.598	11	0.4	42.26	1	78300	280	290	Y
ANXA2_HUMAN	Annexin A2 OS=Homo sapiens GN=ANXA2 PE=1 SV=2 [P07355]	38604	34	10	10	172.66	11	168000	--
Protein Accessions	Peptide	PTM	RT	z	m/z	Length	ppm	-10lgP	#Spec	Area	Start	End	Unique
ANXA2_HUMAN,AXA2L_HUMAN	K.TPAQYDASELK.A		17.15	2	611.801	11	-0.7	69.25	1		105	115	Y
ANXA2_HUMAN,AXA2L_HUMAN	K.SLYYYIQQDTK.G		27.79	2	711.351	11	-0.5	63.87	1		314	324	Y
ANXA2_HUMAN,AXA2L_HUMAN	K.AYTNFDAERDALNIETAIK.T		33.42	3	719.026	19	-1.1	57.54	1	132000	29	47	Y
ANXA2_HUMAN,AXA2L_HUMAN	R.DALNIETAIK.T		27.33	2	544.304	10	0.7	52.65	1	47600	38	47	Y
ANXA2_HUMAN,AXA2L_HUMAN	R.TNQELQEINR.V		16.16	2	622.817	10	2.1	52.16	1	206000	136	145	Y
ANXA2_HUMAN	R.RAEDGSVIDYELIDQDAR.D		28.92	3	689	18	1.2	51.65	1	52500	179	196	Y
ANXA2_HUMAN	K.GVDEVTIVNILTNR.S		39.71	3	514.954	14	-0.2	49.39	1	72700	50	63	Y
ANXA2_HUMAN,AXA2L_HUMAN	K.SALSGHLETVILGLLK.T		45.98	3	550.999	16	1.6	38.6	1	61300	89	104	Y
ANXA2_HUMAN,AXA2L_HUMAN	R.SEVDMLK.I		17.96	2	411.207	7	-1.1	34.04	1	49800	296	302	Y
ANXA2_HUMAN	R.QDIAFAYQR.R		22.42	2	556.284	9	6	30.49	1	166000	69	77	Y
AXA2L_HUMAN,ANXA2_HUMAN	R.SEVDM(+15.99)LK.I	Oxidation (M)	12.57	2	419.204	7	-0.9	26.12	1	18900	296	302	Y
CDSN_HUMAN	Corneodesmosin OS=Homo sapiens GN=CDSN PE=1 SV=3 [Q15517]	51522	11	5	5	172.62	13	1097000	--
Protein Accessions	Peptide	PTM	RT	z	m/z	Length	ppm	-10lgP	#Spec	Area	Start	End	Unique
CDSN_HUMAN	K.GSPGVPSFAAGPPISEGK.Y		27.88	2	827.925	18	0.1	84	2	1700000	332	349	Y
CDSN_HUMAN	K.SYGGYEVVGGSSDSYLVPGMTYSK.G		32.98	2	1252.07	24	-0.4	81.51	2	233000	292	315	Y
CDSN_HUMAN	K.SYGGYEVVGGSSDSYLVPGM(+15.99)TYSK.G	Oxidation (M)	29.76	2	1260.07	24	-0.5	72.5	2	260000	292	315	Y
CDSN_HUMAN	K.ENPVKGSPGVPSFAAGPPISEGK.Y		27.16	3	741.387	23	0.5	71.43	2	1020000	327	349	Y
CDSN_HUMAN	K.GKIYPVGYFTK.E		25.98	2	636.853	11	0.2	64.72	4	143000	316	326	Y
CDSN_HUMAN	K.IYPVGYFTK.E		28.66	2	544.295	9	0.4	39.36	1	571000	318	326	Y
GSDMA_HUMAN	Gasdermin-A OS=Homo sapiens GN=GSDMA PE=1 SV=4 [Q96QA5]	49365	20	7	7	166.97	9	221167	--
Protein Accessions	Peptide	PTM	RT	z	m/z	Length	ppm	-10lgP	#Spec	Area	Start	End	Unique
GSDMA_HUMAN	K.GTAGLSQNSTLEVQTLSVAPK.A		29.51	2	1051.06	21	-1.7	84.54	2	40400	103	123	Y
GSDMA_HUMAN	K.VKGTAGLSQNSTLEVQTLSVAPK.A		27.73	3	776.764	23	-0.4	65.87	1	400000	101	123	Y
GSDMA_HUMAN	R.TDYTLLDVLEPGSSPSDPTDTGNFGFK.N		42.81	2	1437.17	27	1.2	53.66	2	15300	56	82	Y
GSDMA_HUMAN	R.VEGDVDVPK.T		14.86	2	479.247	9	-2.4	48.4	1	43400	89	97	Y
GSDMA_HUMAN	K.STLFWGAR.Y		28.24	2	469.248	8	-0.4	46.31	1	50500	45	52	Y
GSDMA_HUMAN	R.GDLTPLDSLIDFKR.F		37.99	3	530.623	14	1.4	39.61	1	213000	19	32	Y
GSDMA_HUMAN	K.NMLDTRVEGDVDVPK.T		24.8	3	563.284	15	2.5	25.51	1	36400	83	97	Y
TGM1_HUMAN	Protein-glutamine gamma-glutamyltransferase K OS=Homo sapiens GN=TGM1 PE=1 SV=4 [P22735]	89787	10	7	7	165.89	7	90600	--
Protein Accessions	Peptide	PTM	RT	z	m/z	Length	ppm	-10lgP	#Spec	Area	Start	End	Unique
TGM1_HUMAN	K.ILNVGDIGGNETVTLR.Q		31.46	2	835.957	16	-0.7	82.28	1	189000	738	753	Y
TGM1_HUMAN	R.IYYGTEAQIGER.T		21	2	700.345	12	-1.2	80.35	1	41600	275	286	Y
TGM1_HUMAN	K.EVELAPGASDR.V		16.43	2	572.285	11	-0.3	51.26	1	16800	635	645	Y
TGM1_HUMAN	K.AIGTLIVTK.A		24	2	458.298	9	0.5	41.84	1	31300	522	530	Y
TGM1_HUMAN	R.KAVETAAAHGSKPNVYANR.G		11.42	4	496.764	19	-0.6	32.17	1	41200	555	573	Y
TGM1_HUMAN	R.VTMPVAYK.E		21	2	454.749	8	-1.2	31.34	1		646	653	Y
TGM1_HUMAN	K.ESGQVLAK.Q		9.18	2	416.232	8	0	29.57	1	20200	675	682	Y
HUTH_HUMAN	Histidine ammonia-lyase OS=Homo sapiens GN=HAL PE=1 SV=1 [P42357]	72698	17	8	8	165.82	8	85900	--
Protein Accessions	Peptide	PTM	RT	z	m/z	Length	ppm	-10lgP	#Spec	Area	Start	End	Unique
HUTH_HUMAN	K.TVVYGITTGFGK.F		28.5	2	621.84	12	0.2	73.4	1	138000	161	172	Y
HUTH_HUMAN	K.NIITTELNSATDNPM(+15.99)VFANR.G	Oxidation (M)	34.11	3	746.369	20	2.4	67.42	1	67700	416	435	Y
HUTH_HUMAN	K.VWEVAAPYIEK.Y		30.92	2	652.847	11	-1.1	58.92	1	52000	612	622	Y
HUTH_HUMAN	R.GQIEVAFR.F		23.06	2	460.254	8	0.5	50.32	1	50600	360	367	Y
HUTH_HUMAN	R.VQDAYTLR.C		16.74	2	483.256	8	0	47.15	1		391	398	Y
HUTH_HUMAN	R.SLLDSDHHPSEIAESHR.F		17.71	4	483.232	17	0.2	46.96	1	47200	370	386	Y
HUTH_HUMAN	K.ALDYLAIGIHELAAISER.R		47.77	3	652.359	18	1.2	40.76	1		452	469	Y
HUTH_HUMAN	R.GETVSGGNFHGEYPAK.A		16.86	3	550.59	16	-0.3	27.21	1	33500	436	451	Y
KPYM_HUMAN	Pyruvate kinase PKM OS=Homo sapiens GN=PKM PE=1 SV=4 [P14618]	57937	18	6	6	164.76	8	113900	--
Protein Accessions	Peptide	PTM	RT	z	m/z	Length	ppm	-10lgP	#Spec	Area	Start	End	Unique
KPYM_HUMAN	R.LAPITSDPTEATAVGAVEASFK.C		36.69	2	1088.06	22	0.2	100.47	2	95700	401	422	Y
KPYM_HUMAN	R.RFDEILEASDGIMVAR.G		33.86	3	607.979	16	2.7	53.88	2		279	294	Y
KPYR_HUMAN,KPYM_HUMAN	R.GDLGIEIPAEK.V		27.08	2	571.309	11	0.4	49.2	1	121000	295	305	Y
KPYM_HUMAN	K.GDYPLEAVR.M		22.49	2	510.267	9	10.6	40.49	1	55000	368	376	Y
KPYM_HUMAN	K.IENHEGVR.R		6.71	2	477.243	8	-0.3	34.65	1		271	278	Y
KPYM_HUMAN	R.TATESFASDPILYRPVAVALDTKGPEIR.T		37.17	4	755.154	28	-0.4	23.37	1	125000	93	120	Y
PRDX1_HUMAN	Peroxiredoxin-1 OS=Homo sapiens GN=PRDX1 PE=1 SV=1 [Q06830]	22110	43	8	9	158.92	11	167667	--
Protein Accessions	Peptide	PTM	RT	z	m/z	Length	ppm	-10lgP	#Spec	Area	Start	End	Unique
PRDX1_HUMAN	R.LVQAFQFTDK.H		27.67	2	598.819	10	-0.4	62.71	1	147000	159	168	Y
PRDX1_HUMAN,PRDX2_HUMAN	R.QITVNDLPVGR.S		25.93	2	606.339	11	-2.2	59.78	2	592000	141	151	N
PRDX1_HUMAN	K.ATAVMPDGQFK.D		20.8	2	582.789	11	-1	55.74	1	42400	17	27	Y
PRDX1_HUMAN	K.ATAVMPDGQFKDISLSDYK.G		30.46	3	696.01	19	0.1	54.54	1	66100	17	35	Y
PRDX1_HUMAN	R.TIAQDYGVLK.A		23.54	2	554.306	10	0.2	50.64	1	214000	111	120	Y
PRDX4_HUMAN,PRDX1_HUMAN	R.SVDETLR.L		12.22	2	410.214	7	0.1	47.37	2	88800	152	158	Y
PRDX1_HUMAN	K.ADEGISFR.G		19.12	2	447.719	8	0.1	45.23	1	57100	121	128	Y
PRDX1_HUMAN,PRDX4_HUMAN	R.GLFIIDDKGILR.Q		35.06	3	453.938	12	-0.6	42.95	1	142000	129	140	Y
PRDX1_HUMAN	K.IGHPAPNFK.A		14.25	2	490.769	9	-0.5	38.09	1	18700	8	16	Y
GGCT_HUMAN	Gamma-glutamylcyclotransferase OS=Homo sapiens GN=GGCT PE=1 SV=1 [O75223]	21008	31	7	7	156.94	7	294000	--
Protein Accessions	Peptide	PTM	RT	z	m/z	Length	ppm	-10lgP	#Spec	Area	Start	End	Unique
GGCT_HUMAN	K.SNLNSLDEQEGVK.S		18.1	2	716.85	13	0.8	71.97	1	364000	89	101	Y
GGCT_HUMAN	K.ENGLPLEYQEK.L		22.93	2	660.327	11	-0.3	55.81	1	174000	149	159	Y
GGCT_HUMAN	K.VSEEIEDIIK.K		28.38	2	587.814	10	0.1	55.12	1	221000	172	181	Y
GGCT_HUMAN	K.LDFGNSQGK.T		15.23	2	483.238	9	0	54.94	1	28200	51	59	Y
GGCT_HUMAN	K.AIEPNDYTGKVSEEIEDIIK.K		39.02	3	755.048	20	-2.4	50.63	1	108000	162	181	Y
GGCT_HUMAN	K.AIEPNDYTGK.V		14.85	2	554.268	10	-3.2	49.42	1		162	171	Y
GGCT_HUMAN	R.LQDFKLDFGNSQGK.T		27.87	3	532.939	14	0	46.13	1	297000	46	59	Y
SBSN_HUMAN	Suprabasin OS=Homo sapiens GN=SBSN PE=1 SV=2 [Q6UWP8]	60541	12	4	4	154.44	7	91833.3	--
Protein Accessions	Peptide	PTM	RT	z	m/z	Length	ppm	-10lgP	#Spec	Area	Start	End	Unique
SBSN_HUMAN	K.FGQGVDNAAGQAGNEAGR.F		16.03	2	859.894	18	-1.4	79.5	2	136000	152	169	Y
SBSN_HUMAN	R.FGQGVHHAAGQAGNEAGR.F		10.69	3	588.615	18	-0.8	77.31	1	103000	170	187	Y
SBSN_HUMAN	K.FGQGAHHAAGQAGNEAGR.F		9	3	579.273	18	1.2	71.41	2	36500	242	259	Y
SBSN_HUMAN	K.LGHGVNNAAGQVGK.E		11.22	3	441.237	14	-0.5	49.89	1	17700	115	128	Y
SBSN_HUMAN	R.FGQ(+.98)GVHHAAGQAGNEAGR.F	Deamidation (NQ)	10.66	3	588.949	18	9.8	30.06	1		170	187	Y
PRDX2_HUMAN	Peroxiredoxin-2 OS=Homo sapiens GN=PRDX2 PE=1 SV=5 [P32119]	21892	27	5	6	151.76	8	140367	--
Protein Accessions	Peptide	PTM	RT	z	m/z	Length	ppm	-10lgP	#Spec	Area	Start	End	Unique
PRDX2_HUMAN	K.EGGLGPLNIPLLADVTR.R		45.52	2	867.991	17	-0.1	74.52	2	101000	93	109	Y
PRDX1_HUMAN,PRDX2_HUMAN	R.QITVNDLPVGR.S		25.93	2	606.339	11	-2.2	59.78	2	592000	140	150	N
PRDX2_HUMAN	K.TDEGIAYR.G		13.85	2	462.724	8	-1.1	56.32	1	52100	120	127	Y
PRDX2_HUMAN	R.KEGGLGPLNIPLLADVTR.R		41.85	3	621.696	18	1.4	54.3	1	225000	92	109	Y
PRDX2_HUMAN	R.GLFIIDGK.G		30.38	2	431.755	8	0.4	41.11	1	95100	128	135	Y
PRDX2_HUMAN	R.IGKPAPDFK.A		14.44	2	486.779	9	-0.1	40.59	1		8	16	Y
PKP1_HUMAN	Plakophilin-1 OS=Homo sapiens GN=PKP1 PE=1 SV=2 [Q13835]	82861	5	4	4	143.69	6	92666.7	--
Protein Accessions	Peptide	PTM	RT	z	m/z	Length	ppm	-10lgP	#Spec	Area	Start	End	Unique
PKP1_HUMAN	R.SPNQNVQQAAAGALR.N		20.58	2	762.896	15	-2	91.23	2	189000	298	312	Y
PKP1_HUMAN	K.AVQYLSSQDEK.Y		15.76	2	634.31	11	-2.6	59.53	1	60900	250	260	Y
PKP1_HUMAN	R.TGNAEIQK.Q		6.86	2	430.727	8	-1.2	46.66	2	28100	341	348	Y
PKP1_HUMAN	R.QLEYNAR.N		12.44	2	447.229	7	2.7	28.57	1		496	502	Y
CATD_HUMAN	Cathepsin D OS=Homo sapiens GN=CTSD PE=1 SV=1 [P07339]	44552	16	5	5	134.26	5	95033.3	--
Protein Accessions	Peptide	PTM	RT	z	m/z	Length	ppm	-10lgP	#Spec	Area	Start	End	Unique
CATD_HUMAN	R.ISVNNVLPVFDNLMQQK.L		43.66	3	653.684	17	-0.1	67.83	1	102000	206	222	Y
CATD_HUMAN	K.LVDQNIFSFYLSR.D		41.41	2	801.419	13	-0.7	62.95	1	12900	223	235	Y
CATD_HUMAN	R.VGFAEAAR.L		15.52	2	410.719	8	0.6	53.56	1	44000	404	411	Y
CATD_HUMAN	R.QVFGEATKQPGITFIAAK.F		29.42	3	636.02	18	1.4	37.62	1	88100	177	194	Y
CATD_HUMAN	K.LSPEDYTLK.V		22.81	2	533.277	9	-0.5	21.12	1	95000	349	357	Y
ECM1_HUMAN	Extracellular matrix protein 1 OS=Homo sapiens GN=ECM1 PE=1 SV=2 [Q16610]	60674	6	2	2	118.88	3	130000	--
Protein Accessions	Peptide	PTM	RT	z	m/z	Length	ppm	-10lgP	#Spec	Area	Start	End	Unique
ECM1_HUMAN	R.NVALVSGDTENAK.G		16.82	2	659.336	13	0.1	88.73	1	134000	506	518	Y
ECM1_HUMAN	R.QHVVYGPWNLPQSSYSHLTR.Q		30.02	4	593.05	20	0.2	60.31	2	126000	186	205	Y
GGH_HUMAN	Gamma-glutamyl hydrolase OS=Homo sapiens GN=GGH PE=1 SV=2 [Q92820]	35964	14	4	4	118.13	5	35033.3	--
Protein Accessions	Peptide	PTM	RT	z	m/z	Length	ppm	-10lgP	#Spec	Area	Start	End	Unique
GGH_HUMAN	K.NLDGISHAPNAVK.T		17.54	2	668.354	13	-1.1	68.14	2	19000	254	266	Y
GGH_HUMAN	R.YYIAASYVK.Y		23.72	2	539.285	9	0.9	54.67	1	40800	54	62	Y
GGH_HUMAN	K.TAFYLAEFFVNEAR.K		45.23	3	559.947	14	-0.6	46.58	1	9100	267	280	Y
GGH_HUMAN	K.YLESAGAR.V		10.86	2	433.719	8	-7.8	28.47	1	45300	63	70	Y
PNPH_HUMAN	Purine nucleoside phosphorylase OS=Homo sapiens GN=PNP PE=1 SV=2 [P00491]	32118	15	3	3	117.39	3	38100	--
Protein Accessions	Peptide	PTM	RT	z	m/z	Length	ppm	-10lgP	#Spec	Area	Start	End	Unique
PNPH_HUMAN	K.LGADAVGMSTVPEVIVAR.H		33.74	2	892.983	18	0.7	71.22	1	59600	212	229	Y
PNPH_HUMAN	R.VFGFSLITNK.V		35.71	2	563.318	10	-1.1	61.11	1	37900	235	244	Y
PNPH_HUMAN	R.FGDRFPAMSDAYDR.T		25.95	3	549.911	14	-1.5	46.86	1	16800	155	168	Y
LEG7_HUMAN	Galectin-7 OS=Homo sapiens GN=LGALS7 PE=1 SV=2 [P47929]	15075	18	2	2	114.16	2	26050	--
Protein Accessions	Peptide	PTM	RT	z	m/z	Length	ppm	-10lgP	#Spec	Area	Start	End	Unique
LEG7_HUMAN	R.LVEVGGDVQLDSVR.I		27	2	743.399	14	0.1	78.26	1	25300	121	134	Y
LEG7_HUMAN	R.LDTSEVVFNSK.E		23.27	2	619.817	11	0.2	71.79	1	26800	55	65	Y
FILA_HUMAN	Filaggrin OS=Homo sapiens GN=FLG PE=1 SV=3 [P20930]	435180	1	5	5	110.28	6	62866.7	--
Protein Accessions	Peptide	PTM	RT	z	m/z	Length	ppm	-10lgP	#Spec	Area	Start	End	Unique
FILA_HUMAN	K.LAQAYYESTR.K		16.2	2	601.296	10	0	64.14	1	38200	81	90	Y
FILA_HUMAN	K.LAQAYYESTRK.E		13.7	2	665.342	11	-1.7	54.9	2		81	91	Y
FILA_HUMAN	R.KRPSSLER.R		6.68	2	486.782	8	-1.5	25.43	1	128000	123	130	Y
FILA_HUMAN	K.GYSPTHREEEYGK.N		10.37	3	518.239	13	-0.8	23.09	1	22400	163	175	Y
FILA_HUMAN	R.HAETSSGGQ(+.98)AASSQEQAR.S	Deamidation (NQ)	3.45	3	601.602	18	0.6	22.17	1		1657	1674	Y
CBPA4_HUMAN	Carboxypeptidase A4 OS=Homo sapiens GN=CPA4 PE=1 SV=2 [Q9UI42]	47351	14	3	3	109.69	6	63100	--
Protein Accessions	Peptide	PTM	RT	z	m/z	Length	ppm	-10lgP	#Spec	Area	Start	End	Unique
CBPA4_HUMAN	R.DPAITSILEK.M		29.81	2	543.806	10	0.9	59.24	1	37800	205	214	Y
CBPA4_HUMAN	K.MDIFLLPVANPDGYVYTQTQNR.L		43.57	3	852.425	22	0.7	55.26	1	126000	215	236	Y
CBPA4_HUMAN	R.DTGTYGFLLPANQIIPTAEETWLGLK.T		51.37	3	950.163	26	-0.9	53	4	25500	385	410	Y
GRP78_HUMAN	78 kDa glucose-regulated protein OS=Homo sapiens GN=HSPA5 PE=1 SV=2 [P11021]	72333	6	3	3	107.61	3	43866.7	--
Protein Accessions	Peptide	PTM	RT	z	m/z	Length	ppm	-10lgP	#Spec	Area	Start	End	Unique
GRP78_HUMAN	R.ITPSYVAFTPEGER.L		27.8	2	783.892	14	-1.4	71.18	1	47600	61	74	Y
GRP78_HUMAN	R.IINEPTAAAIAYGLDKR.E		30.51	3	606.003	17	-0.8	48.79	1	69600	198	214	Y
GRP78_HUMAN	K.ITITNDQNR.L		12.79	2	537.779	9	-2.2	36.07	1	14400	524	532	Y
DCD_HUMAN	Dermcidin OS=Homo sapiens GN=DCD PE=1 SV=2 [P81605]	11284	23	2	2	105.59	3	175500	--
Protein Accessions	Peptide	PTM	RT	z	m/z	Length	ppm	-10lgP	#Spec	Area	Start	End	Unique
DCD_HUMAN	K.LGKDAVEDLESVGK.G		25.48	2	730.385	14	-0.6	74.54	2	178000	83	96	Y
DCD_HUMAN	K.ENAGEDPGLAR.Q		12.17	2	564.767	11	-0.5	62.11	1	173000	43	53	Y
GSTP1_HUMAN	Glutathione S-transferase P OS=Homo sapiens GN=GSTP1 PE=1 SV=2 [P09211]	23356	17	2	2	104.47	2	51650	--
Protein Accessions	Peptide	PTM	RT	z	m/z	Length	ppm	-10lgP	#Spec	Area	Start	End	Unique
GSTP1_HUMAN	K.FQDGDLTLYQSNTILR.H		33.04	2	942.48	16	1.6	82.05	1	32200	56	71	Y
GSTP1_HUMAN	K.ALPGQLKPFETLLSQNQGGK.T		35.7	3	709.391	20	-0.7	44.85	1	71100	122	141	Y
PLBL1_HUMAN	Phospholipase B-like 1 OS=Homo sapiens GN=PLBD1 PE=1 SV=2 [Q6P4A8]	63255	7	2	2	102.17	2	44450	--
Protein Accessions	Peptide	PTM	RT	z	m/z	Length	ppm	-10lgP	#Spec	Area	Start	End	Unique
PLBL1_HUMAN	K.LGLDYSYDLAPR.A		30.83	2	691.851	12	-0.8	82.56	1	88900	422	433	Y
PLBL1_HUMAN	K.VADIYLASQYTSYAISGPTVQGGLPVFR.W		42.5	3	991.849	28	-1.2	39.22	1		494	521	Y
IF6_HUMAN	Eukaryotic translation initiation factor 6 OS=Homo sapiens GN=EIF6 PE=1 SV=1 [P56537]	26599	21	3	3	93.16	3	42566.7	--
Protein Accessions	Peptide	PTM	RT	z	m/z	Length	ppm	-10lgP	#Spec	Area	Start	End	Unique
IF6_HUMAN	K.TSIEDQDELSSLLQVPLVAGTVNR.G		44.28	3	862.12	24	0.1	53.13	1	112000	165	188	Y
IF6_HUMAN	R.HGLLVPNNTTDQELQHIR.N		25.41	3	695.698	18	-1.1	52.35	1	15700	68	85	Y
IF6_HUMAN	R.NSLPDTVQIR.R		22.61	2	571.812	10	-0.6	41.54	1		86	95	Y
IL36G_HUMAN	Interleukin-36 gamma OS=Homo sapiens GN=IL36G PE=1 SV=1 [Q9NZH8]	18721	18	2	2	88.65	2	18500	--
Protein Accessions	Peptide	PTM	RT	z	m/z	Length	ppm	-10lgP	#Spec	Area	Start	End	Unique
IL36G_HUMAN	R.TSTLESVAFPDWFIASSK.R		43.26	2	993.498	18	1.4	60.28	1	11300	127	144	Y
IL36G_HUMAN	R.DQPIILTSELGK.S		29.82	2	657.37	12	0.8	56.74	1	25700	146	157	Y
TPIS_HUMAN	Triosephosphate isomerase OS=Homo sapiens GN=TPI1 PE=1 SV=3 [P60174]	30791	10	2	2	86.85	2	49300	--
Protein Accessions	Peptide	PTM	RT	z	m/z	Length	ppm	-10lgP	#Spec	Area	Start	End	Unique
TPIS_HUMAN	K.VVLAYEPVWAIGTGK.T		37.42	2	801.948	15	-0.6	66.43	1	61700	198	212	Y
TPIS_HUMAN	K.TATPQQAQEVHEK.L		9.65	3	489.579	13	0	27.55	1	36900	213	225	Y
CYTA_HUMAN	Cystatin-A OS=Homo sapiens GN=CSTA PE=1 SV=1 [P01040]	11006	27	2	2	82.38	2	11350	--
Protein Accessions	Peptide	PTM	RT	z	m/z	Length	ppm	-10lgP	#Spec	Area	Start	End	Unique
CYTA_HUMAN	K.TQVVAGTNYYIK.V		22.83	2	678.861	12	0	67.32	1		45	56	Y
CYTA_HUMAN	K.TNETYGKLEAVQYK.T		20.72	3	548.613	14	-2.1	30.13	1	22700	31	44	Y
THIO_HUMAN	Thioredoxin OS=Homo sapiens GN=TXN PE=1 SV=3 [P10599]	11737	19	3	3	77.94	3	39593.3	--
Protein Accessions	Peptide	PTM	RT	z	m/z	Length	ppm	-10lgP	#Spec	Area	Start	End	Unique
THIO_HUMAN	K.VGEFSGANKEK.L		9.91	2	583.295	11	-2.1	45.14	1	8480	86	96	Y
THIO_HUMAN	K.EKLEATINELV		32.32	2	629.848	11	0.2	44.02	1	79500	95	105	Y
THIO_HUMAN	K.LEATINELV		33.09	2	501.279	9	-0.1	32.36	1	30800	97	105	Y
GLRX1_HUMAN	Glutaredoxin-1 OS=Homo sapiens GN=GLRX PE=1 SV=2 [P35754]	11776	18	2	2	77.47	2	48900	--
Protein Accessions	Peptide	PTM	RT	z	m/z	Length	ppm	-10lgP	#Spec	Area	Start	End	Unique
GLRX1_HUMAN	R.AQEILSQLPIK.Q		31.31	2	620.369	11	-0.6	58.5	1	57900	29	39	Y
GLRX1_HUMAN	R.LKQIGALQ		18.45	2	435.774	8	0	37.93	1	39900	99	106	Y
SPB8_HUMAN	Serpin B8 OS=Homo sapiens GN=SERPINB8 PE=1 SV=2 [P50452]	42767	5	2	2	76.55	2	56500	--
Protein Accessions	Peptide	PTM	RT	z	m/z	Length	ppm	-10lgP	#Spec	Area	Start	End	Unique
SPB8_HUMAN	K.ILGEEDNSR.N		12.28	2	516.751	9	0.2	49.86	1	35600	18	26	Y
SPI2_HUMAN,SPB9_HUMAN,ILEU_HUMAN,SPB8_HUMAN	K.LVLVNAIYFK.G		36.65	2	590.36	10	-1	40.33	1	77400	159	168	Y
GDIB_HUMAN	Rab GDP dissociation inhibitor beta OS=Homo sapiens GN=GDI2 PE=1 SV=2 [P50395]	50663	7	2	2	75.57	2	14400	--
Protein Accessions	Peptide	PTM	RT	z	m/z	Length	ppm	-10lgP	#Spec	Area	Start	End	Unique
GDIB_HUMAN,GDIA_HUMAN	K.SPYLYPLYGLGELPQGFAR.L		43.63	3	714.373	19	-1.4	50.4	1		222	240	Y
GDIB_HUMAN	K.FVSISDLLVPK.D		39.5	2	609.36	11	-0.9	50.33	1	28800	380	390	Y
APRV1_HUMAN	Retroviral-like aspartic protease 1 OS=Homo sapiens GN=ASPRV1 PE=1 SV=1 [Q53RT3]	36991	6	2	2	72.64	2	39200	--
Protein Accessions	Peptide	PTM	RT	z	m/z	Length	ppm	-10lgP	#Spec	Area	Start	End	Unique
APRV1_HUMAN	K.ILGVWDTAVSLGK.L		36.34	2	679.888	13	0.8	59.51	1	78400	253	265	Y
APRV1_HUMAN	K.VANGAEMK.I		7.22	2	410.205	8	1.1	26.25	1		245	252	Y
ZA2G_HUMAN	Zinc-alpha-2-glycoprotein OS=Homo sapiens GN=AZGP1 PE=1 SV=2 [P25311]	34259	9	2	2	70.29	2	38750	--
Protein Accessions	Peptide	PTM	RT	z	m/z	Length	ppm	-10lgP	#Spec	Area	Start	End	Unique
ZA2G_HUMAN	K.EIPAWVPFDPAAQITK.Q		40.31	2	891.976	16	1.2	47.38	1	38100	150	165	Y
ZA2G_HUMAN	R.AGEVQEPELR.G		17.28	2	564.288	10	-0.3	45.81	1	39400	242	251	Y
FABP5_HUMAN	Fatty acid-binding protein epidermal OS=Homo sapiens GN=FABP5 PE=1 SV=3 [Q01469]	15164	12	2	2	66.56	2	56700	--
Protein Accessions	Peptide	PTM	RT	z	m/z	Length	ppm	-10lgP	#Spec	Area	Start	End	Unique
FABP5_HUMAN	K.GFDEYM(+15.99)KELGVGIALR.K	Oxidation (M)	32.86	3	605.311	16	1.9	47.36	1	23800	18	33	Y
FABP5_HUMAN	K.ELGVGIALR.K		27.84	2	464.285	9	-0.2	38.38	1	89600	25	33	Y

## Sheet: NP 480kDa(2)
Protein Accessions	Description	Avg. Mass	Coverage (%)	#Unique	#Peptides	-10lgP	# Spectra	Area	Other Protein Matches/Notes
HB33recCLAG3.2	CLAG3.2 (1428 aa)	168336	56	27	98	302.41	261	421000	--
Protein Accessions	Peptide	PTM	RT	z	m/z	Length	ppm	-10lgP	#Spec	Area	Start	End	Unique
HB33recCLAG3.2	K.ISVNNVFFMNVANNYSK.L		38.51	2	980.982	17	-1.1	70.91	2	36400	922	938	Y
HB33recCLAG3.1,HB33recCLAG3.2	K.NVAEAMYLNIKDEDTFNK.T		32.1	2	1058.01	18	-0.5	68.06	4	29800	619	636	N
HB33recCLAG3.1,HB33recCLAG3.2	K.SALEELNNVFTNK.E		33.65	2	739.878	13	0.5	65.71	2	1120000	183	195	N
HB33recCLAG3.1,HB33recCLAG3.2	K.NVAEAM(+15.99)YLNIKDEDTFNK.T	Oxidation (M)	26.94	2	1066	18	-1.1	65.38	2	23000	619	636	N
HB33recCLAG3.1,HB33recCLAG3.2	K.YGYLGEVIAAR.L		29.88	2	606.324	11	-0.8	65.14	2	896000	1290	1300	N
HB33recCLAG3.1,HB33recCLAG3.2	K.IDVM(+15.99)NSNDFFFTTNSNVK.F	Oxidation (M)	32.78	2	1054.98	18	-0.4	64.31	4	52300	241	258	N
HB33recCLAG3.1,HB33recCLAG3.2	K.EQSIEIYNSDISDK.I		23.94	2	820.885	14	-0.8	62.93	2	48000	138	151	N
HB33recCLAG3.2	K.ISVNNVFFM(+15.99)NVANNYSK.L	Oxidation (M)	35.07	2	988.98	17	-0.2	62.03	2	50500	922	938	Y
HB33recCLAG3.1,HB33recCLAG3.2	K.IDVMNSNDFFFTTNSNVK.F		36.79	2	1046.99	18	-0.5	61.73	1	27600	241	258	N
HB33recCLAG3.2,HB33recCLAG3.1	K.EANEENTFPEQEEPNR.Q		17.92	2	966.914	16	-0.1	60.69	5	615000	422	437	N
HB33recCLAG3.2,HB33recCLAG3.1	K.SALEELN(+.98)NVFTNK.E	Deamidation (NQ)	29.13	2	740.37	13	0.7	60.65	5	74600	183	195	N
HB33recCLAG3.1,HB33recCLAG3.2	K.EQTQHVQEQTYER.K		10.74	2	838.386	13	-0.9	60.51	5	68300	1188	1200	N
HB33recCLAG3.2	K.MNEADSADSDDEKDSDTPDDELM(+15.99)ISR.F	Oxidation (M)	21.27	3	973.051	26	-2.5	60.22	3	147000	1401	1426	Y
PF3D7_0220800,HB33recCLAG3.2,HB33recCLAG3.1,PF3D7_0831600	K.YGIIYGFK.V		29.81	2	480.763	8	0.1	59.6	1	83300	862	869	N
HB33recCLAG3.2	R.DDKISVNNVFFMNVANNYSK.L		37.34	3	773.707	20	0.3	59.37	1	61100	919	938	Y
HB33recCLAG3.2	K.M(+15.99)NEADSADSDDEKDSDTPDDELMISR.F	Oxidation (M)	22.81	3	973.053	26	-0.9	59.23	2	55500	1401	1426	Y
HB33recCLAG3.1,HB33recCLAG3.2	R.VYHTLHSITGNSVNFYK.Y		24.7	3	660.671	17	1.1	58.61	1	126000	845	861	N
HB33recCLAG3.2	R.DDKISVNNVFFM(+15.99)NVANNYSK.L	Oxidation (M)	34.15	3	779.038	20	-1.8	58.57	1	131000	919	938	Y
HB33recCLAG3.2	K.IMNYVHETNEDIM(+15.99)SNLR.R	Oxidation (M)	25.57	2	1047.98	17	-0.7	56.78	5	5740	1307	1323	Y
HB33recCLAG3.2	K.TLYVHLLNLTGLLNHDTR.A		40.35	3	698.389	18	1	56.42	3	129000	463	480	Y
HB33recCLAG3.2,HB33recCLAG3.1	K.TIVTNYWYPSPIK.K		33.75	2	791.418	13	-2.1	56.05	3	319000	637	649	N
HB33recCLAG3.2,HB33recCLAG3.1	K.TIVTNYWYPSPIKK.Y		29.86	2	855.466	14	-0.3	55.43	2	52000	637	650	N
HB33recCLAG3.2,HB33recCLAG3.1	R.SYPLSLVLEHK.F		31.24	2	643.361	11	-0.1	55.24	1	227000	712	722	N
HB33recCLAG3.2	K.MNEADSADSDDEKDSDTPDDELMISR.F		23.45	3	967.722	26	0	55.17	1	98500	1401	1426	Y
HB33recCLAG3.1,HB33recCLAG3.2	K.TM(+15.99)FAAFQM(+15.99)LFSTM(+15.99)LSNNVDNLDK.A	Oxidation (M)	43.5	3	896.078	23	0.3	55.13	4	33400	960	982	N
HB33recCLAG3.2,HB33recCLAG3.1	K.FLPITTYFLVM(+15.99)R.I	Oxidation (M)	43.43	2	758.915	12	-0.3	55.12	4	170000	1085	1096	N
HB33recCLAG3.2	K.FKEWM(+15.99)DSSPAGFYFSNYQNPYIR.K	Oxidation (M)	36.49	3	955.1	23	0.7	55.11	2	179000	723	745	Y
HB33recCLAG3.2	K.DKIM(+15.99)NYVHETNEDIM(+15.99)SNLR.R	Oxidation (M)	26.58	3	785.363	19	-0.6	55.03	3	102000	1305	1323	Y
HB33recCLAG3.1,HB33recCLAG3.2,PF3D7_0831600	K.TFVFSNYFMLASK.M		41.79	2	777.887	13	0.6	54.56	3	9560	1035	1047	N
HB33recCLAG3.2,HB33recCLAG3.1	K.SFPGGFGPAIK.E		28.89	2	539.29	11	0.3	53.57	2	755000	1177	1187	N
HB33recCLAG3.2	K.FKEWMDSSPAGFYFSNYQNPYIR.K		38.9	3	949.767	23	-0.6	53.35	2	51000	723	745	Y
HB33recCLAG3.2,HB33recCLAG3.1	K.NVAEAM(+15.99)YLNIK.D	Oxidation (M)	25.27	2	641.328	11	-1.3	53.08	3	8000	619	629	N
HB33recCLAG3.2	K.QGTEQLIDISK.F		24.19	2	616.33	11	-0.9	52.44	6		93	103	Y
HB33recCLAG3.2	K.M(+15.99)NEADSADSDDEKDSDTPDDELM(+15.99)ISR.F	Oxidation (M)	20.56	3	978.385	26	-0.9	52.31	3	74600	1401	1426	Y
HB33recCLAG3.2	K.IM(+15.99)NYVHETNEDIMSNLR.R	Oxidation (M)	27.78	3	698.989	17	-2.1	52.1	2		1307	1323	Y
HB33recCLAG3.2	R.APGSFFFTHGLAAEASK.Y		32.14	3	579.957	17	-1.4	52.03	1		1144	1160	Y
HB33recCLAG3.2,HB33recCLAG3.1	K.ILEFSMSDR.F		27.73	2	549.268	9	0.1	52.02	1	102000	315	323	N
HB33recCLAG3.1,HB33recCLAG3.2	K.KYGYLGEVIAAR.L		27.58	2	670.372	12	0.7	51.98	3	24700	1289	1300	N
HB33recCLAG3.2	K.DKIM(+15.99)NYVHETNEDIMSNLR.R	Oxidation (M)	30.44	3	780.033	19	1.2	50.98	3	62000	1305	1323	Y
HB33recCLAG3.1,HB33recCLAG3.2	K.QNNDLKSALEELNNVFTNK.E		41.65	3	731.038	19	-0.4	50.51	2	119000	177	195	N
HB33recCLAG3.2	K.DSNLLNNITK.C		26.02	2	566.303	10	-1.3	50.24	1	131000	530	539	Y
HB33recCLAG3.2	K.NITDADDETYIIPTVQSSFHDIVK.Y		38.77	3	907.779	24	-0.8	49.91	3	649000	108	131	Y
HB33recCLAG3.1,HB33recCLAG3.2	K.FLPITTYFLVMR.I		47.71	2	750.917	12	-0.7	49.88	3	96900	1085	1096	N
PF3D7_0831600,HB33recCLAG3.2,HB33recCLAG3.1,PF3D7_0220800	K.SM(+15.99)IGNDELHK.N	Oxidation (M)	11.55	2	580.274	10	0	49.03	1	144000	59	68	N
HB33recCLAG3.2	K.IM(+15.99)NYVHETNEDIM(+15.99)SNLR.R	Oxidation (M)	23.54	3	704.322	17	-0.2	48.72	2	211000	1307	1323	Y
HB33recCLAG3.2	K.IMNYVHETNEDIMSNLR.R		29.81	3	693.658	17	-1.2	48.68	2	77000	1307	1323	Y
HB33recCLAG3.2,HB33recCLAG3.1	K.ENEDIENKGETLILGDNK.I		25.99	3	677.666	18	-1.5	48.07	2	26500	223	240	N
HB33recCLAG3.1,HB33recCLAG3.2	K.YFINYAR.I		23.48	2	473.743	7	0	47.49	2	323000	1259	1265	N
HB33recCLAG3.2	R.ISWTHAITTGQHLIPQLTDPEYGQTPK.G		35.89	3	1011.52	27	-0.9	47.4	4	140000	1097	1123	Y
HB33recCLAG3.1,PF3D7_0831600,HB33recCLAG3.2	K.YHNIYNINNK.L		16.71	2	646.823	10	0.7	47.36	2	69700	792	801	N
HB33recCLAG3.1,HB33recCLAG3.2	K.KQTSTYIDTEK.M		11.46	2	657.332	11	-0.9	47.03	3	13700	1390	1400	N
HB33recCLAG3.1,HB33recCLAG3.2	R.YYGVFNK.Y		21.09	2	445.724	7	-0.7	46.9	1	94100	1252	1258	N
HB33recCLAG3.2,HB33recCLAG3.1	R.YDMENAFK.N		22.97	2	509.221	8	-0.7	46.78	1	225000	1325	1332	N
HB33recCLAG3.1,HB33recCLAG3.2	K.FDEVPSMLQK.F		26.39	2	597.297	10	-1	46.51	3	55200	554	563	N
HB33recCLAG3.2,PF3D7_0831600,PF3D7_0220800,HB33recCLAG3.1	K.SMIGNDELHK.N		15.65	2	572.276	10	-1.1	46.25	1	127000	59	68	N
HB33recCLAG3.2	K.FYVYLTK.G		27.07	2	467.257	7	-0.6	46.24	2	359000	564	570	Y
HB33recCLAG3.2,HB33recCLAG3.1	K.ILEFSM(+15.99)SDR.F	Oxidation (M)	21.82	2	557.265	9	-0.8	46.07	1	134000	315	323	N
HB33recCLAG3.2	K.EAQKESSPIGDHGTFFR.K		22.51	3	635.975	17	1.2	45.94	2	255000	196	212	Y
HB33recCLAG3.1,HB33recCLAG3.2	R.YDM(+15.99)ENAFK.N	Oxidation (M)	14.72	2	517.218	8	0	45.88	1	226000	1325	1332	N
HB33recCLAG3.2,HB33recCLAG3.1	R.KFLPITTYFLVM(+15.99)R.I	Oxidation (M)	39.41	3	548.978	13	0.7	45.46	1	106000	1084	1096	N
HB33recCLAG3.2,HB33recCLAG3.1	R.EIEIHNSMASR.Y		16.35	2	643.813	11	2.1	45.29	2	27700	945	955	N
HB33recCLAG3.2,HB33recCLAG3.1	R.EIEIHNSM(+15.99)ASR.Y	Oxidation (M)	11.7	2	651.809	11	-0.2	44.96	2	49400	945	955	N
HB33recCLAG3.1,HB33recCLAG3.2	R.RIEETYR.T		9.86	2	483.754	7	0.5	44.84	3	454000	908	914	N
HB33recCLAG3.2,HB33recCLAG3.1	K.QTSTYIDTEK.M		13.56	2	593.285	10	-0.1	44.27	1	528000	1391	1400	N
HB33recCLAG3.2	K.GAFLYANM(+15.99)KFDEVPSMLQK.F	Oxidation (M)	34.09	3	735.694	19	-1.5	44.01	2	31600	545	563	Y
HB33recCLAG3.1,HB33recCLAG3.2	K.HIPNNLVDELEKLM(+15.99)K.S	Oxidation (M)	33.9	3	603.657	15	-0.3	43.67	3	77000	659	673	N
HB33recCLAG3.1,HB33recCLAG3.2	K.FDEVPSM(+15.99)LQK.F	Oxidation (M)	20.64	2	605.294	10	-0.3	43.3	2	87200	554	563	N
HB33recCLAG3.1,HB33recCLAG3.2,PF3D7_0831600	K.LMLIPLNSYK.Q		34.97	2	596.343	10	-0.7	43.07	1	194000	167	176	N
HB33recCLAG3.2,HB33recCLAG3.1	K.DLHDKVLSQK.F		13.06	2	591.828	10	1.2	42.86	1	21000	747	756	N
HB33recCLAG3.2	K.ESSPIGDHGTFFR.K		24.61	2	725.342	13	1	42.85	3	89600	200	212	Y
HB33recCLAG3.2,HB33recCLAG3.1	R.KFLPITTYFLVMR.I		43.22	2	814.964	13	-1.2	42.62	2	6160	1084	1096	N
HB33recCLAG3.1,HB33recCLAG3.2	K.KEANEENTFPEQEEPNR.Q		15.85	3	687.643	17	-1.3	42.26	3	41900	421	437	N
HB33recCLAG3.1,HB33recCLAG3.2	K.HIPNNLVDELEK.L		27.28	2	710.876	12	1.5	42.18	3	148000	659	670	N
HB33recCLAG3.1,HB33recCLAG3.2	K.YM(+15.99)TATPVYKK.V	Oxidation (M)	12.75	2	609.314	10	-2.3	42.17	3	10800	831	840	N
HB33recCLAG3.1,HB33recCLAG3.2	R.KYM(+15.99)TATPVYK.K	Oxidation (M)	13.61	2	609.316	10	0.8	42.06	2	13600	830	839	N
HB33recCLAG3.2,HB33recCLAG3.1	K.LKEITSDLLIK.Y		27.78	3	424.93	11	-0.7	41.91	1	307000	1268	1278	N
HB33recCLAG3.1,HB33recCLAG3.2	R.RYDMENAFK.N		20.25	2	587.27	9	-2.4	41.85	1	171000	1324	1332	N
HB33recCLAG3.2,HB33recCLAG3.1	K.NEQFLNER.C		17.66	2	525.254	8	-1.1	41.56	2	9140	1351	1358	N
HB33recCLAG3.2,HB33recCLAG3.1	R.TIKENEDIENK.G		10.77	2	666.835	11	-0.6	41.21	1	5600	220	230	N
HB33recCLAG3.2	K.DSDTPDDELMISR.F		24.31	2	747.326	13	1.1	40.55	1		1414	1426	Y
HB33recCLAG3.2	K.DSDTPDDELM(+15.99)ISR.F	Oxidation (M)	21.59	2	755.322	13	0.1	40.46	1	6850	1414	1426	Y
HB33recCLAG3.2,HB33recCLAG3.1	K.VLSQKFEPPK.M		18.05	2	586.837	10	-0.4	40.36	2		752	761	N
HB33recCLAG3.2,HB33recCLAG3.1	K.YM(+15.99)TATPVYK.K	Oxidation (M)	15.65	2	545.268	9	-0.7	40.22	1		831	839	N
HB33recCLAG3.1,HB33recCLAG3.2	R.KHIPNNLVDELEK.L		23.9	3	516.951	13	0.4	39.95	4		658	670	N
HB33recCLAG3.2,HB33recCLAG3.1	K.EQSIEIYNSDISDKIK.K		26.68	2	941.476	16	0.4	39.74	1		138	153	N
HB33recCLAG3.2,HB33recCLAG3.1	K.MYDM(+15.99)LNYK.N	Oxidation (M)	19.93	2	547.238	8	0.2	39.73	2	22200	1048	1055	N
HB33recCLAG3.2,HB33recCLAG3.1	K.LILESLEKDK.L		25.02	2	594.348	10	0.9	39.69	1	71600	76	85	N
HB33recCLAG3.2	K.SALEELNNVFTNKEAQK.E		31.28	3	645.665	17	0	39.36	2	54400	183	199	Y
HB33recCLAG3.2	K.DKIMNYVHETNEDIM(+15.99)SNLR.R	Oxidation (M)	29.65	3	780.032	19	0.6	39.22	1	25600	1305	1323	Y
HB33recCLAG3.2,PF3D7_0220800,HB33recCLAG3.1,PF3D7_0831600	K.YYTLYVR.K		24.65	2	489.258	7	0.3	39.06	4	597000	651	657	N
HB33recCLAG3.2	K.IMNYVHETNEDIMSNLRR.Y		28.28	3	745.693	18	-0.1	38.99	1		1307	1324	Y
HB33recCLAG3.2,HB33recCLAG3.1	K.M(+15.99)YDMLNYK.N	Oxidation (M)	23.39	2	547.238	8	-0.7	38.98	2	22500	1048	1055	N
HB33recCLAG3.2	R.LTSFKEIANK.N		18.49	2	575.827	10	1	38.84	1	46200	609	618	Y
HB33recCLAG3.1,HB33recCLAG3.2	K.TYLKVDR.S		13.57	2	447.755	7	-1.1	38.49	1	28200	346	352	N
HB33recCLAG3.2,PF3D7_0831600,HB33recCLAG3.1	K.LM(+15.99)LIPLNSYK.Q	Oxidation (M)	32.14	2	604.342	10	0.3	38.17	3	297000	167	176	N
HB33recCLAG3.2,HB33recCLAG3.1	K.YMTATPVYK.K		18.94	2	537.269	9	-2.5	38.14	1	106000	831	839	N
HB33recCLAG3.2	K.GAFLYANMK.F		25.3	2	507.757	9	-0.5	38.03	1	24700	545	553	Y
HB33recCLAG3.1,HB33recCLAG3.2	K.M(+15.99)YDM(+15.99)LNYK.N	Oxidation (M)	17.31	2	555.236	8	-0.4	37.84	1	45100	1048	1055	N
HB33recCLAG3.2,HB33recCLAG3.1	K.TTQDTDFDLHGM(+15.99)MEHK.Y	Oxidation (M)	18.74	3	641.273	16	-0.7	37.64	4	59000	379	394	N
PF3D7_0831600,PF3D7_0220800,HB33recCLAG3.1,HB33recCLAG3.2	K.KYYTLYVR.K		21.57	2	553.306	8	-0.1	37.54	1	21300	650	657	N
HB33recCLAG3.2,HB33recCLAG3.1	K.ILEFSM(+15.99)SDRFK.V	Oxidation (M)	24.87	2	694.849	11	2.2	37.15	1	17900	315	325	N
HB33recCLAG3.2	K.GAFLYANM(+15.99)K.F	Oxidation (M)	19.96	2	515.755	9	0.3	35.96	1	13800	545	553	Y
HB33recCLAG3.2,HB33recCLAG3.1	R.KPSVHSFNR.N		9.47	2	536.288	9	0	35.71	1	13300	1201	1209	N
HB33recCLAG3.1,HB33recCLAG3.2	K.SFPGGFGPAIKEQTQHVQEQTYER.K		27.85	3	912.111	24	-1.7	35.67	2	35900	1177	1200	N
HB33recCLAG3.2	K.KNITDADDETYIIPTVQSSFHDIVK.Y		36.57	4	713.111	25	0.8	35.65	1	30500	107	131	Y
HB33recCLAG3.2,HB33recCLAG3.1	R.FLDRYYGVFNK.Y		28.51	2	711.364	11	-0.9	35.55	2	24200	1248	1258	N
HB33recCLAG3.2,HB33recCLAG3.1	K.ILEFSMSDRFK.V		29.8	3	458.236	11	0.2	34.36	1	81600	315	325	N
HB33recCLAG3.1,HB33recCLAG3.2,PF3D7_0831600,PF3D7_0220800	K.YQLEIIK.T		26.55	2	453.768	7	-1.6	34.07	1	179000	372	378	N
HB33recCLAG3.2,HB33recCLAG3.1	K.TTQDTDFDLHGMM(+15.99)EHK.Y	Oxidation (M)	20.5	3	641.273	16	-0.6	32.58	2	42400	379	394	N
HB33recCLAG3.2,HB33recCLAG3.1	R.RYDM(+15.99)ENAFK.N	Oxidation (M)	13.28	2	595.269	9	-0.7	32.48	2	170000	1324	1332	N
HB33recCLAG3.1,HB33recCLAG3.2	K.EITSDLLIK.Y		27.79	2	516.302	9	-1.6	32.16	1	248000	1270	1278	N
HB33recCLAG3.2,HB33recCLAG3.1	K.MYDMLNYK.N		26.33	2	539.24	8	-1.7	32.06	1	6790	1048	1055	N
HB33recCLAG3.2,HB33recCLAG3.1	K.YMTATPVYKK.V		15.61	3	401.214	10	-0.7	31.66	1	77500	831	840	N
HB33recCLAG3.2	K.KVGQFIGR.K		15	2	452.772	8	0	31.64	1	55600	1076	1083	N
PF3D7_0220800,HB33recCLAG3.1,PF3D7_0831600,HB33recCLAG3.2	K.KPITQLK.Y		10.49	2	414.271	7	-0.6	31.33	2	104000	1025	1031	N
HB33recCLAG3.2,HB33recCLAG3.1	K.TTQDTDFDLHGM(+15.99)M(+15.99)EHK.Y	Oxidation (M)	15.58	3	646.605	16	0.6	31.04	1	76900	379	394	N
HB33recCLAG3.2,HB33recCLAG3.1	R.DSIDLYK.N		19.76	2	427.219	7	-0.1	30.97	1	258000	807	813	N
PF3D7_0831600,HB33recCLAG3.2,HB33recCLAG3.1	K.NLTILEK.L		22.9	2	415.753	7	-0.4	30.77	1	845000	69	75	N
HB33recCLAG3.1,HB33recCLAG3.2,PF3D7_0831600	K.SM(+15.99)IGNDELHKNLTILEK.L	Oxidation (M)	25.81	3	657.678	17	-0.5	30.22	3	17500	59	75	N
HB33recCLAG3.1,HB33recCLAG3.2	K.QNNDLKSALEELN(+.98)NVFTNK.E	Deamidation (NQ)	34.87	3	731.361	19	-6	30.21	1		177	195	N
HB33recCLAG3.2,HB33recCLAG3.1	K.TTQDTDFDLHGMMEHK.Y		24.88	3	635.942	16	0.2	29.97	2	38400	379	394	N
HB33recCLAG3.2	K.RYSSYGTK.K		7.22	2	481.24	8	0	29.67	1	5200	454	461	Y
HB33recCLAG3.2	R.EAYLSMK.K		18.81	2	421.21	7	0.4	28.97	1	172000	1282	1288	Y
HB33recCLAG3.1,HB33recCLAG3.2	K.MNQWNK.V		10.43	2	410.692	6	-0.6	28.85	1	25600	762	767	N
HB33recCLAG3.2	R.EAYLSM(+15.99)KK.Y	Oxidation (M)	9.68	2	493.255	8	1.2	28.1	1	25100	1282	1289	Y
HB33recCLAG3.2	K.MN(+.98)EADSADSDDEKDSDTPDDELM(+15.99)ISR.F	Deamidation (NQ); Oxidation (M)	21.22	3	973.387	26	5.3	28.01	1		1401	1426	Y
HB33recCLAG3.2,HB33recCLAG3.1,PF3D7_0831600	K.LM(+15.99)LIPLN(+.98)SYK.Q	Oxidation (M); Deamidation (NQ)	32.63	2	604.834	10	0.3	27.81	1		167	176	N
HB33recCLAG3.1,HB33recCLAG3.2	R.KLLTHVR.T		9.42	2	433.782	7	0.2	27.65	1	33100	213	219	N
HB33recCLAG3.2,PF3D7_0831600,HB33recCLAG3.1,PF3D7_0220800	K.FFSWQK.I		25.55	2	421.714	6	0.4	27.5	1	145000	309	314	N
HB33recCLAG3.1,PF3D7_0831600,HB33recCLAG3.2	K.VNKEILK.E		10.67	2	422.269	7	1.7	25.94	1	6480	870	876	N
HB33recCLAG3.2,HB33recCLAG3.1	R.IEETYR.T		10.69	2	405.703	6	-0.7	25.33	1	193000	909	914	N
HB33recCLAG3.2,HB33recCLAG3.1	K.LILESLEK.D		27.16	2	472.787	8	-0.1	24.37	1	258000	76	83	N
HB33recCLAG3.2	K.KTLYVHLLNLTGLLNHDTR.A		36.87	4	556.066	19	-1.6	24.21	1	84500	462	480	Y
HB33recCLAG3.2	K.QGTEQLIDISKFNK.K		28.15	3	540.958	14	0.8	23.83	1	68800	93	106	Y
HB33recCLAG3.2	K.IM(+15.99)NYVHETNEDIM(+15.99)SNLRR.Y	Oxidation (M)	22.64	4	567.519	18	0.5	23.35	2	74400	1307	1324	Y
HB33recCLAG3.2,HB33recCLAG3.1	K.YEHLIKEQSIEIYNSDISDK.I		26.31	4	606.804	20	1.4	22.6	1	9260	132	151	N
HB33recCLAG3.1	CLAG3.1 (1417 aa)	167738	38	1	72	277.51	181	NA	--
Protein Accessions	Peptide	PTM	RT	z	m/z	Length	ppm	-10lgP	#Spec	Area	Start	End	Unique
HB33recCLAG3.1,HB33recCLAG3.2	K.NVAEAMYLNIKDEDTFNK.T		32.1	2	1058.01	18	-0.5	68.06	4	29800	621	638	N
HB33recCLAG3.1,HB33recCLAG3.2	K.SALEELNNVFTNK.E		33.65	2	739.878	13	0.5	65.71	2	1120000	185	197	N
HB33recCLAG3.1,HB33recCLAG3.2	K.NVAEAM(+15.99)YLNIKDEDTFNK.T	Oxidation (M)	26.94	2	1066	18	-1.1	65.38	2	23000	621	638	N
HB33recCLAG3.1,HB33recCLAG3.2	K.YGYLGEVIAAR.L		29.88	2	606.324	11	-0.8	65.14	2	896000	1279	1289	N
HB33recCLAG3.1,HB33recCLAG3.2	K.IDVM(+15.99)NSNDFFFTTNSNVK.F	Oxidation (M)	32.78	2	1054.98	18	-0.4	64.31	4	52300	243	260	N
HB33recCLAG3.1,HB33recCLAG3.2	K.EQSIEIYNSDISDK.I		23.94	2	820.885	14	-0.8	62.93	2	48000	140	153	N
HB33recCLAG3.1,HB33recCLAG3.2	K.IDVMNSNDFFFTTNSNVK.F		36.79	2	1046.99	18	-0.5	61.73	1	27600	243	260	N
HB33recCLAG3.1,HB33recCLAG3.2	K.EANEENTFPEQEEPNR.E		17.92	2	966.914	16	-0.1	60.69	5	615000	424	439	N
HB33recCLAG3.2,HB33recCLAG3.1	K.SALEELN(+.98)NVFTNK.E	Deamidation (NQ)	29.13	2	740.37	13	0.7	60.65	5	74600	185	197	N
HB33recCLAG3.1,HB33recCLAG3.2	K.EQTQHVQEQTYER.K		10.74	2	838.386	13	-0.9	60.51	5	68300	1177	1189	N
PF3D7_0220800,HB33recCLAG3.2,HB33recCLAG3.1,PF3D7_0831600	K.YGIIYGFK.V		29.81	2	480.763	8	0.1	59.6	1	83300	864	871	N
HB33recCLAG3.1,HB33recCLAG3.2	R.VYHTLHSITGNSVNFYK.Y		24.7	3	660.671	17	1.1	58.61	1	126000	847	863	N
HB33recCLAG3.2,HB33recCLAG3.1	K.TIVTNYWYPSPIK.K		33.75	2	791.418	13	-2.1	56.05	3	319000	639	651	N
HB33recCLAG3.2,HB33recCLAG3.1	K.TIVTNYWYPSPIKK.Y		29.86	2	855.466	14	-0.3	55.43	2	52000	639	652	N
HB33recCLAG3.2,HB33recCLAG3.1	R.SYPLSLVLEHK.F		31.24	2	643.361	11	-0.1	55.24	1	227000	714	724	N
HB33recCLAG3.1,HB33recCLAG3.2	K.TM(+15.99)FAAFQM(+15.99)LFSTM(+15.99)LSNNVDNLDK.A	Oxidation (M)	43.5	3	896.078	23	0.3	55.13	4	33400	962	984	N
HB33recCLAG3.2,HB33recCLAG3.1	K.FLPITTYFLVM(+15.99)R.I	Oxidation (M)	43.43	2	758.915	12	-0.3	55.12	4	170000	1087	1098	N
HB33recCLAG3.1,HB33recCLAG3.2,PF3D7_0831600	K.TFVFSNYFMLASK.M		41.79	2	777.887	13	0.6	54.56	3	9560	1037	1049	N
HB33recCLAG3.2,HB33recCLAG3.1	K.SFPGGFGPAIK.E		28.89	2	539.29	11	0.3	53.57	2	755000	1166	1176	N
HB33recCLAG3.2,HB33recCLAG3.1	K.NVAEAM(+15.99)YLNIK.D	Oxidation (M)	25.27	2	641.328	11	-1.3	53.08	3	8000	621	631	N
HB33recCLAG3.2,HB33recCLAG3.1	K.ILEFSMSDR.F		27.73	2	549.268	9	0.1	52.02	1	102000	317	325	N
HB33recCLAG3.1,HB33recCLAG3.2	K.KYGYLGEVIAAR.L		27.58	2	670.372	12	0.7	51.98	3	24700	1278	1289	N
HB33recCLAG3.1,HB33recCLAG3.2	K.QNNDLKSALEELNNVFTNK.E		41.65	3	731.038	19	-0.4	50.51	2	119000	179	197	N
HB33recCLAG3.1,HB33recCLAG3.2	K.FLPITTYFLVMR.I		47.71	2	750.917	12	-0.7	49.88	3	96900	1087	1098	N
PF3D7_0831600,HB33recCLAG3.2,HB33recCLAG3.1,PF3D7_0220800	K.SM(+15.99)IGNDELHK.N	Oxidation (M)	11.55	2	580.274	10	0	49.03	1	144000	61	70	N
HB33recCLAG3.2,HB33recCLAG3.1	K.ENEDIENKGETLILGDNK.I		25.99	3	677.666	18	-1.5	48.07	2	26500	225	242	N
HB33recCLAG3.2,HB33recCLAG3.1	K.YFINYAR.T		23.48	2	473.743	7	0	47.49	2	323000	1248	1254	N
HB33recCLAG3.1,PF3D7_0831600,HB33recCLAG3.2	K.YHNIYNINNK.L		16.71	2	646.823	10	0.7	47.36	2	69700	794	803	N
HB33recCLAG3.1,HB33recCLAG3.2	K.KQTSTYIDTEK.M		11.46	2	657.332	11	-0.9	47.03	3	13700	1379	1389	N
HB33recCLAG3.1,HB33recCLAG3.2	R.YYGVFNK.Y		21.09	2	445.724	7	-0.7	46.9	1	94100	1241	1247	N
HB33recCLAG3.2,HB33recCLAG3.1	R.YDMENAFK.N		22.97	2	509.221	8	-0.7	46.78	1	225000	1314	1321	N
HB33recCLAG3.1,HB33recCLAG3.2	K.FDEVPSMLQK.F		26.39	2	597.297	10	-1	46.51	3	55200	556	565	N
HB33recCLAG3.2,PF3D7_0831600,PF3D7_0220800,HB33recCLAG3.1	K.SMIGNDELHK.N		15.65	2	572.276	10	-1.1	46.25	1	127000	61	70	N
HB33recCLAG3.2,HB33recCLAG3.1	K.ILEFSM(+15.99)SDR.F	Oxidation (M)	21.82	2	557.265	9	-0.8	46.07	1	134000	317	325	N
HB33recCLAG3.1,HB33recCLAG3.2	R.YDM(+15.99)ENAFK.N	Oxidation (M)	14.72	2	517.218	8	0	45.88	1	226000	1314	1321	N
HB33recCLAG3.2,HB33recCLAG3.1	R.KFLPITTYFLVM(+15.99)R.I	Oxidation (M)	39.41	3	548.978	13	0.7	45.46	1	106000	1086	1098	N
HB33recCLAG3.2,HB33recCLAG3.1	R.EIEIHNSMASR.Y		16.35	2	643.813	11	2.1	45.29	2	27700	947	957	N
HB33recCLAG3.2,HB33recCLAG3.1	R.EIEIHNSM(+15.99)ASR.Y	Oxidation (M)	11.7	2	651.809	11	-0.2	44.96	2	49400	947	957	N
HB33recCLAG3.1,HB33recCLAG3.2	R.RIEETYR.T		9.86	2	483.754	7	0.5	44.84	3	454000	910	916	N
HB33recCLAG3.2,HB33recCLAG3.1	K.QTSTYIDTEK.M		13.56	2	593.285	10	-0.1	44.27	1	528000	1380	1389	N
HB33recCLAG3.1,HB33recCLAG3.2	K.HIPNNLVDELEKLM(+15.99)K.S	Oxidation (M)	33.9	3	603.657	15	-0.3	43.67	3	77000	661	675	N
HB33recCLAG3.1,HB33recCLAG3.2	K.FDEVPSM(+15.99)LQK.F	Oxidation (M)	20.64	2	605.294	10	-0.3	43.3	2	87200	556	565	N
HB33recCLAG3.1,HB33recCLAG3.2,PF3D7_0831600	K.LMLIPLNSYK.Q		34.97	2	596.343	10	-0.7	43.07	1	194000	169	178	N
HB33recCLAG3.2,HB33recCLAG3.1	K.DLHDKVLSQK.F		13.06	2	591.828	10	1.2	42.86	1	21000	749	758	N
HB33recCLAG3.2,HB33recCLAG3.1	R.KFLPITTYFLVMR.I		43.22	2	814.964	13	-1.2	42.62	2	6160	1086	1098	N
HB33recCLAG3.1,HB33recCLAG3.2	K.KEANEENTFPEQEEPNR.E		15.85	3	687.643	17	-1.3	42.26	3	41900	423	439	N
HB33recCLAG3.1,HB33recCLAG3.2	K.HIPNNLVDELEK.L		27.28	2	710.876	12	1.5	42.18	3	148000	661	672	N
HB33recCLAG3.1,HB33recCLAG3.2	K.YM(+15.99)TATPVYKK.V	Oxidation (M)	12.75	2	609.314	10	-2.3	42.17	3	10800	833	842	N
HB33recCLAG3.1,HB33recCLAG3.2	R.KYM(+15.99)TATPVYK.K	Oxidation (M)	13.61	2	609.316	10	0.8	42.06	2	13600	832	841	N
HB33recCLAG3.2,HB33recCLAG3.1	K.LKEITSDLLIK.Y		27.78	3	424.93	11	-0.7	41.91	1	307000	1257	1267	N
HB33recCLAG3.1,HB33recCLAG3.2	R.RYDMENAFK.N		20.25	2	587.27	9	-2.4	41.85	1	171000	1313	1321	N
HB33recCLAG3.2,HB33recCLAG3.1	K.NEQFLNER.C		17.66	2	525.254	8	-1.1	41.56	2	9140	1340	1347	N
HB33recCLAG3.2,HB33recCLAG3.1	R.TIKENEDIENK.G		10.77	2	666.835	11	-0.6	41.21	1	5600	222	232	N
HB33recCLAG3.2,HB33recCLAG3.1	K.VLSQKFEPPK.M		18.05	2	586.837	10	-0.4	40.36	2		754	763	N
HB33recCLAG3.2,HB33recCLAG3.1	K.YM(+15.99)TATPVYK.K	Oxidation (M)	15.65	2	545.268	9	-0.7	40.22	1		833	841	N
HB33recCLAG3.1,HB33recCLAG3.2	R.KHIPNNLVDELEK.L		23.9	3	516.951	13	0.4	39.95	4		660	672	N
HB33recCLAG3.2,HB33recCLAG3.1	K.EQSIEIYNSDISDKIK.K		26.68	2	941.476	16	0.4	39.74	1		140	155	N
HB33recCLAG3.2,HB33recCLAG3.1	K.MYDM(+15.99)LNYK.N	Oxidation (M)	19.93	2	547.238	8	0.2	39.73	2	22200	1050	1057	N
HB33recCLAG3.2,HB33recCLAG3.1	K.LILESLEKDK.L		25.02	2	594.348	10	0.9	39.69	1	71600	78	87	N
HB33recCLAG3.2,PF3D7_0220800,HB33recCLAG3.1,PF3D7_0831600	K.YYTLYVR.K		24.65	2	489.258	7	0.3	39.06	4	597000	653	659	N
HB33recCLAG3.2,HB33recCLAG3.1	K.M(+15.99)YDMLNYK.N	Oxidation (M)	23.39	2	547.238	8	-0.7	38.98	2	22500	1050	1057	N
HB33recCLAG3.1,HB33recCLAG3.2	K.TYLKVDR.S		13.57	2	447.755	7	-1.1	38.49	1	28200	348	354	N
HB33recCLAG3.2,PF3D7_0831600,HB33recCLAG3.1	K.LM(+15.99)LIPLNSYK.Q	Oxidation (M)	32.14	2	604.342	10	0.3	38.17	3	297000	169	178	N
HB33recCLAG3.2,HB33recCLAG3.1	K.YMTATPVYK.K		18.94	2	537.269	9	-2.5	38.14	1	106000	833	841	N
HB33recCLAG3.1,HB33recCLAG3.2	K.M(+15.99)YDM(+15.99)LNYK.N	Oxidation (M)	17.31	2	555.236	8	-0.4	37.84	1	45100	1050	1057	N
HB33recCLAG3.2,HB33recCLAG3.1	K.TTQDTDFDLHGM(+15.99)MEHK.Y	Oxidation (M)	18.74	3	641.273	16	-0.7	37.64	4	59000	381	396	N
PF3D7_0831600,PF3D7_0220800,HB33recCLAG3.1,HB33recCLAG3.2	K.KYYTLYVR.K		21.57	2	553.306	8	-0.1	37.54	1	21300	652	659	N
HB33recCLAG3.2,HB33recCLAG3.1	K.ILEFSM(+15.99)SDRFK.V	Oxidation (M)	24.87	2	694.849	11	2.2	37.15	1	17900	317	327	N
HB33recCLAG3.2,HB33recCLAG3.1	R.KPSVHSFNR.N		9.47	2	536.288	9	0	35.71	1	13300	1190	1198	N
HB33recCLAG3.1,HB33recCLAG3.2	K.SFPGGFGPAIKEQTQHVQEQTYER.K		27.85	3	912.111	24	-1.7	35.67	2	35900	1166	1189	N
HB33recCLAG3.2,HB33recCLAG3.1	R.FLDRYYGVFNK.Y		28.51	2	711.364	11	-0.9	35.55	2	24200	1237	1247	N
HB33recCLAG3.2,HB33recCLAG3.1	K.ILEFSMSDRFK.V		29.8	3	458.236	11	0.2	34.36	1	81600	317	327	N
HB33recCLAG3.1,HB33recCLAG3.2,PF3D7_0831600,PF3D7_0220800	K.YQLEIIK.T		26.55	2	453.768	7	-1.6	34.07	1	179000	374	380	N
HB33recCLAG3.2,HB33recCLAG3.1	K.TTQDTDFDLHGMM(+15.99)EHK.Y	Oxidation (M)	20.5	3	641.273	16	-0.6	32.58	2	42400	381	396	N
HB33recCLAG3.2,HB33recCLAG3.1	R.RYDM(+15.99)ENAFK.N	Oxidation (M)	13.28	2	595.269	9	-0.7	32.48	2	170000	1313	1321	N
HB33recCLAG3.1,HB33recCLAG3.2	K.EITSDLLIK.Y		27.79	2	516.302	9	-1.6	32.16	1	248000	1259	1267	N
HB33recCLAG3.2,HB33recCLAG3.1	K.MYDMLNYK.N		26.33	2	539.24	8	-1.7	32.06	1	6790	1050	1057	N
HB33recCLAG3.2,HB33recCLAG3.1	K.YMTATPVYKK.V		15.61	3	401.214	10	-0.7	31.66	1	77500	833	842	N
HB33recCLAG3.1	K.KVGQFLGR.K		15	2	452.772	8	0	31.64	1	55600	1078	1085	N
PF3D7_0220800,HB33recCLAG3.1,PF3D7_0831600,HB33recCLAG3.2	K.KPITQLK.Y		10.49	2	414.271	7	-0.6	31.33	2	104000	1027	1033	N
HB33recCLAG3.2,HB33recCLAG3.1	K.TTQDTDFDLHGM(+15.99)M(+15.99)EHK.Y	Oxidation (M)	15.58	3	646.605	16	0.6	31.04	1	76900	381	396	N
HB33recCLAG3.2,HB33recCLAG3.1	R.DSIDLYK.T		19.76	2	427.219	7	-0.1	30.97	1	258000	809	815	N
PF3D7_0831600,HB33recCLAG3.2,HB33recCLAG3.1	K.NLTILEK.L		22.9	2	415.753	7	-0.4	30.77	1	845000	71	77	N
HB33recCLAG3.1,HB33recCLAG3.2,PF3D7_0831600	K.SM(+15.99)IGNDELHKNLTILEK.L	Oxidation (M)	25.81	3	657.678	17	-0.5	30.22	3	17500	61	77	N
HB33recCLAG3.1,HB33recCLAG3.2	K.QNNDLKSALEELN(+.98)NVFTNK.E	Deamidation (NQ)	34.87	3	731.361	19	-6	30.21	1		179	197	N
HB33recCLAG3.2,HB33recCLAG3.1	K.TTQDTDFDLHGMMEHK.Y		24.88	3	635.942	16	0.2	29.97	2	38400	381	396	N
HB33recCLAG3.1,HB33recCLAG3.2	K.MNQWNK.V		10.43	2	410.692	6	-0.6	28.85	1	25600	764	769	N
HB33recCLAG3.2,HB33recCLAG3.1,PF3D7_0831600	K.LM(+15.99)LIPLN(+.98)SYK.Q	Oxidation (M); Deamidation (NQ)	32.63	2	604.834	10	0.3	27.81	1		169	178	N
HB33recCLAG3.1,HB33recCLAG3.2	R.KLLTHVR.T		9.42	2	433.782	7	0.2	27.65	1	33100	215	221	N
HB33recCLAG3.2,PF3D7_0831600,HB33recCLAG3.1,PF3D7_0220800	K.FFSWQK.I		25.55	2	421.714	6	0.4	27.5	1	145000	311	316	N
HB33recCLAG3.1	R.EAYLN(+.98)M(+15.99)KK.Y	Deamidation (NQ); Oxidation (M)	14.41	2	507.252	8	-0.4	25.97	1	19000	1271	1278	Y
HB33recCLAG3.1,PF3D7_0831600,HB33recCLAG3.2	K.VNKEILK.E		10.67	2	422.269	7	1.7	25.94	1	6480	872	878	N
HB33recCLAG3.2,HB33recCLAG3.1	R.IEETYR.T		10.69	2	405.703	6	-0.7	25.33	1	193000	911	916	N
HB33recCLAG3.2,HB33recCLAG3.1	K.LILESLEK.D		27.16	2	472.787	8	-0.1	24.37	1	258000	78	85	N
HB33recCLAG3.2,HB33recCLAG3.1	K.YEHLIKEQSIEIYNSDISDK.I		26.31	4	606.804	20	1.4	22.6	1	9260	134	153	N
PF3D7_1003800	U5 small nuclear ribonuclear protein putative - [Pf3D7_10_v3:172723-176430(-)]	142944	9	9	9	128.3	14	12526.7	--
Protein Accessions	Peptide	PTM	RT	z	m/z	Length	ppm	-10lgP	#Spec	Area	Start	End	Unique
PF3D7_1003800	R.ADIDDDPINR.G		17.68	2	572.267	10	-0.1	56.25	2	17300	1060	1069	Y
PF3D7_1003800	K.LIENM(+15.99)DELQK.V	Oxidation (M)	16.74	2	624.811	10	-0.1	44.17	3		82	91	Y
PF3D7_1003800	K.STLNYNIDPNVISLLK.N		40	2	902.495	16	-0.8	43.25	1	6200	970	985	Y
PF3D7_1003800	K.LIENMDELQK.V		22.98	2	616.813	10	-0.7	41.4	2	12800	82	91	Y
PF3D7_1003800	K.SVILRPLEPAPIQHLAR.E		29.45	3	637.382	17	-1.1	36.77	1	4900	1181	1197	Y
PF3D7_1003800	R.IYENIPNNILLNK.K		31.58	2	779.435	13	-0.5	35.92	1	5350	294	306	Y
PF3D7_1003800	K.IIDHLINYTDTRLDEQAR.G		27.25	3	729.379	18	0.8	33.51	1		260	277	Y
PF3D7_1003800	R.AIYSSVLLATPR.L		31.15	2	645.875	12	1.3	28.89	1	7480	1081	1092	Y
PF3D7_1003800	K.SPLYANQK.R		11.55	2	460.746	8	2	28.1	1		487	494	Y
PF3D7_1003800	K.INANVER.I		10.51	2	408.222	7	-1	26.7	1	4720	116	122	Y
HORN_HUMAN	Hornerin OS=Homo sapiens GN=HRNR PE=1 SV=2 [Q86YZ3]	282389	3	6	6	117.54	9	12973.3	--
Protein Accessions	Peptide	PTM	RT	z	m/z	Length	ppm	-10lgP	#Spec	Area	Start	End	Unique
HORN_HUMAN	R.YGQQGSGSGQSPSR.G		7.35	2	698.316	14	0.2	58.09	1	4930	649	662	Y
HORN_HUMAN	R.GSGSGQSPSYGR.H		8.16	2	570.258	12	0.6	52.54	1	7490	897	908	Y
HORN_HUMAN	R.GPYESGSGHSSGLGHR.E		9.53	3	528.909	16	-1.1	35.5	1	21600	1038	1053	Y
HORN_HUMAN	R.GSGSGQSPSSGQHGTGFGR.S		10.36	3	583.263	19	0.5	35.04	2	9830	430	448	Y
HORN_HUMAN	R.QSLGHGQHGSGSGQSPSPSR.G		7.58	3	649.971	20	-1.4	31.11	3	5890	992	1011	Y
HORN_HUMAN	R.QSSSYGPHGYGSGR.S		11.25	3	480.549	14	2.2	23.56	1	5600	554	567	Y
PF3D7_0812500	RNA-binding protein putative - [Pf3D7_08_v3:626069-628945(-)]	117080	5	5	5	104.56	5	10770	--
Protein Accessions	Peptide	PTM	RT	z	m/z	Length	ppm	-10lgP	#Spec	Area	Start	End	Unique
PF3D7_0812500	K.TGATATTNNTTTTTK.R		7.39	2	742.366	15	1.1	63.22	1	5090	78	92	Y
PF3D7_0812500	K.INDDHINISSK.Y		15.35	3	419.214	11	0	36.6	1	21800	780	790	Y
PF3D7_0812500	K.YNDGYVGDNKK.Y		9.86	3	424.867	11	0	32.83	1	4620	683	693	Y
PF3D7_0812500	R.KTGATATTNNTTTTTK.R		6.35	3	537.943	16	-2	27.72	1	3990	77	92	Y
PF3D7_0812500	K.NLNYYDNK.N		15.16	2	522.245	8	3.8	25.8	1	5420	389	396	Y
HBB_HUMAN	Hemoglobin subunit beta OS=Homo sapiens GN=HBB PE=1 SV=2 [P68871]	15998	22	3	3	98.05	3	21390	--
Protein Accessions	Peptide	PTM	RT	z	m/z	Length	ppm	-10lgP	#Spec	Area	Start	End	Unique
HBB_HUMAN	K.VNVDEVGGEALGR.L		23	2	657.836	13	-0.6	61.53	1	31200	19	31	Y
HBD_HUMAN,HBE_HUMAN,HBG1_HUMAN,HBB_HUMAN,HBG2_HUMAN	R.LLVVYPWTQR.F		34.96	2	637.866	10	0.1	44.45	1	25500	32	41	Y
HBB_HUMAN	K.SAVTALWGK.V		26.86	2	466.763	9	-1.1	42.88	1	7470	10	18	Y
DCD_HUMAN	Dermcidin OS=Homo sapiens GN=DCD PE=1 SV=2 [P81605]	11284	23	3	3	94.05	7	21086.7	--
Protein Accessions	Peptide	PTM	RT	z	m/z	Length	ppm	-10lgP	#Spec	Area	Start	End	Unique
DCD_HUMAN	K.LGKDAVEDLESVGK.G		25.5	2	730.383	14	-2.9	52.52	4	5660	83	96	Y
DCD_HUMAN	K.DAVEDLESVGK.G		24.94	2	581.286	11	0.5	52.36	1	16900	86	96	Y
DCD_HUMAN	K.ENAGEDPGLAR.Q		12.18	2	564.768	11	0.2	46.03	2	40700	43	53	Y
PLAK_HUMAN	Junction plakoglobin OS=Homo sapiens GN=JUP PE=1 SV=3 [P14923]	81745	5	3	3	87.29	4	3406.67	--
Protein Accessions	Peptide	PTM	RT	z	m/z	Length	ppm	-10lgP	#Spec	Area	Start	End	Unique
PLAK_HUMAN	K.LLNDEDPVVVTK.A		23.78	2	671.367	12	0.7	49.41	1	3350	150	161	Y
PLAK_HUMAN	R.TM(+15.99)QNTSDLDTAR.C	Oxidation (M)	11.39	2	684.806	12	-0.6	47.2	2	2500	192	203	Y
PLAK_HUMAN	R.ALM(+15.99)GSPQLVAAVVR.T	Oxidation (M)	30.17	2	714.407	14	1.4	42.83	1	4370	178	191	Y
HPT_HUMAN	Haptoglobin OS=Homo sapiens GN=HP PE=1 SV=1 [P00738]	45205	7	3	3	84.74	5	7900	--
Protein Accessions	Peptide	PTM	RT	z	m/z	Length	ppm	-10lgP	#Spec	Area	Start	End	Unique
HPT_HUMAN	R.TEGDGVYTLNNEK.Q		18	2	720.336	13	-0.1	53.93	3	11600	119	131	Y
HPT_HUMAN	K.LRTEGDGVYTLNNEK.Q		18.66	3	570.288	15	-0.3	42.23	1	6750	117	131	Y
HPTR_HUMAN,HPT_HUMAN	R.TEGDGVYTLNDKK.Q		15.52	3	480.573	13	2.2	29.09	1	5350	60	72	Y
PF3D7_0905800	conserved Plasmodium protein unknown function - [Pf3D7_09_v3:289050-292897(+)]	139987	5	5	5	83.81	7	15233.3	--
Protein Accessions	Peptide	PTM	RT	z	m/z	Length	ppm	-10lgP	#Spec	Area	Start	End	Unique
PF3D7_0905800	R.NKIDEQNNLDYVTDNSK.V		19.82	3	670.652	17	0.4	38.97	2	16100	402	418	Y
PF3D7_0905800	K.TTLIGIPINFIAR.N		42.85	2	714.932	13	0.1	36.79	1	15500	389	401	Y
PF3D7_0905800	K.KFENVQENYQINK.S		18.7	3	551.947	13	1.1	36.53	2	14100	973	985	Y
PF3D7_0905800	K.YDSHDNIPIYIK.Y		26	3	493.248	12	-1.5	27.04	1	3240	1011	1022	Y
PF3D7_0905800	K.IFDEGIQK.I		18.75	2	475.252	8	-1.6	22.46	1	6170	1145	1152	Y
DESP_HUMAN	Desmoplakin OS=Homo sapiens GN=DSP PE=1 SV=3 [P15924]	331774	1	3	3	82.86	4	7693.33	--
Protein Accessions	Peptide	PTM	RT	z	m/z	Length	ppm	-10lgP	#Spec	Area	Start	End	Unique
DESP_HUMAN	R.ALLQAILQTEDM(+15.99)LK.V	Oxidation (M)	41.17	2	801.943	14	1.6	48.11	1	4740	772	785	Y
DESP_HUMAN	R.TM(+15.99)IQSPSGVILQEAADVHAR.Y	Oxidation (M)	31.07	3	713.703	20	3.4	41.87	1	12200	983	1002	Y
DESP_HUMAN	R.LLQLQEQM(+15.99)R.A	Oxidation (M)	19.91	2	587.817	9	0.7	41.43	2	6140	142	150	Y
PF3D7_1415400	conserved Plasmodium protein unknown function - [Pf3D7_14_v3:618897-623321(+)]	178501	2	3	3	72.33	3	3140	--
Protein Accessions	Peptide	PTM	RT	z	m/z	Length	ppm	-10lgP	#Spec	Area	Start	End	Unique
PF3D7_1415400	K.NMVASINDVPSK.N		21.75	2	637.823	12	-1.3	44.65	1	7110	411	422	Y
PF3D7_1415400	K.NM(+15.99)VASINDVSSK.N	Oxidation (M)	15.98	2	640.813	12	2.6	34.46	1		399	410	Y
PF3D7_1415400	R.NYTLQNK.N		11.62	2	440.73	7	0.2	31.33	1	2310	1153	1159	Y
ANM5_HUMAN	Protein arginine N-methyltransferase 5 OS=Homo sapiens GN=PRMT5 PE=1 SV=4 [O14744]	72684	9	4	4	68.84	6	6593.33	--
Protein Accessions	Peptide	PTM	RT	z	m/z	Length	ppm	-10lgP	#Spec	Area	Start	End	Unique
ANM5_HUMAN	R.VPLVAPEDLRDDIIENAPTTHTEEYSGEEK.T		33.39	4	842.661	30	1.2	35.38	2		155	184	Y
ANM5_HUMAN	R.VPLVAPEDLR.D		26.98	2	554.821	10	-1.3	33.38	1	2580	155	164	Y
ANM5_HUMAN	R.IAVALEIGADLPSNHVIDR.W		34.4	3	668.367	19	-3.4	33.03	2	10500	202	220	Y
ANM5_HUMAN	R.EFIQEPAK.N		17.2	2	481.253	8	-0.5	23.01	1	6700	53	60	Y
UBC_HUMAN	Polyubiquitin-C OS=Homo sapiens GN=UBC PE=1 SV=3 [P0CG48]	77039	4	2	2	68.01	3	4355	RL40_HUMAN;RS27A_HUMAN;UBB_HUMAN
Protein Accessions	Peptide	PTM	RT	z	m/z	Length	ppm	-10lgP	#Spec	Area	Start	End	Unique
UBB_HUMAN,UBC_HUMAN,RL40_HUMAN,RS27A_HUMAN	K.TITLEVEPSDTIENVK.A		30.27	2	894.468	16	1	51.66	2	8710	12	27	Y
PF3D7_1365900,PF3D7_1211800,RS27A_HUMAN,RL40_HUMAN,UBC_HUMAN,UBB_HUMAN	R.TLSDYNIQK.E		17.61	2	541.28	9	0.2	32.69	1		55	63	Y

## Sheet: SDS 160kDa
Protein Accessions	Description	Avg. Mass	Coverage (%)	#Unique	#Peptides	-10lgP	# Spectra	Area	Other Protein Matches/Notes
HB33recCLAG3.2	CLAG3.2 (1428 aa)	168336	46	17	75	348.67	186	2.04667e+06	--
Protein Accessions	Peptide	PTM	RT	z	m/z	Length	ppm	-10lgP	#Spec	Area	Start	End	Unique
HB33recCLAG3.1,HB33recCLAG3.2	K.NVAEAMYLNIKDEDTFNK.T		33.82	2	1058.01	18	-0.2	82.61	3	38900	619	636	N
HB33recCLAG3.2	K.ISVNNVFFMNVANNYSK.L		40.12	2	980.982	17	-0.6	79.57	2	483000	922	938	Y
HB33recCLAG3.1,HB33recCLAG3.2	K.IDVMNSNDFFFTTNSNVK.F		38.25	2	1046.98	18	-0.8	79.24	3	295000	241	258	N
HB33recCLAG3.2	R.APGSFFFTHGLAAEASK.Y		33.91	2	869.433	17	0.1	77.92	2	99900	1144	1160	Y
HB33recCLAG3.2	K.NNFDDVLFFADIFNM(+15.99)R.K	Oxidation (M)	51.82	2	997.458	16	-1.5	75.51	4	34500	814	829	Y
HB33recCLAG3.1,HB33recCLAG3.2	K.EQTQHVQEQTYER.K		12.13	2	838.387	13	-0.6	74.64	3	98600	1188	1200	N
HB33recCLAG3.1,HB33recCLAG3.2	K.YGYLGEVIAAR.L		31.63	2	606.326	11	2.6	73.26	2	1700000	1290	1300	N
HB33recCLAG3.2,HB33recCLAG3.1	K.SALEELN(+.98)NVFTNK.E	Deamidation (NQ)	30.74	2	740.37	13	0.5	72.97	2	217000	183	195	N
HB33recCLAG3.1,HB33recCLAG3.2	K.SALEELNNVFTNK.E		35.34	2	739.878	13	0.4	72.63	2	2590000	183	195	N
HB33recCLAG3.2,HB33recCLAG3.1	K.EANEENTFPEQEEPNR.Q		19.07	2	966.914	16	0.2	72.56	6	1530000	422	437	N
HB33recCLAG3.2	K.NNFDDVLFFADIFNMR.K		54.9	2	989.463	16	1.7	72.27	1	8560	814	829	Y
HB33recCLAG3.2	K.IMNYVHETNEDIMSNLR.R		31.39	2	1039.99	17	0.2	71.19	2	26300	1307	1323	Y
HB33recCLAG3.1,HB33recCLAG3.2	K.EQSIEIYNSDISDK.I		25.54	2	820.886	14	-0.4	70.9	4	1240000	138	151	N
HB33recCLAG3.1,HB33recCLAG3.2	R.VYHTLHSITGNSVNFYK.Y		26.43	3	660.67	17	-0.5	70.31	1	376000	845	861	N
HB33recCLAG3.1,HB33recCLAG3.2	K.FLPITTYFLVMR.I		49.69	2	750.918	12	-0.1	69.46	1	98700	1085	1096	N
HB33recCLAG3.1,HB33recCLAG3.2	K.IDVM(+15.99)NSNDFFFTTNSNVK.F	Oxidation (M)	34.41	2	1054.98	18	-1.2	69.3	5	79100	241	258	N
HB33recCLAG3.2,HB33recCLAG3.1	K.FLPITTYFLVM(+15.99)R.I	Oxidation (M)	45.36	2	758.916	12	0.5	69.27	2	112000	1085	1096	N
PF3D7_0220800,HB33recCLAG3.2,HB33recCLAG3.1,PF3D7_0831600	K.YGIIYGFK.V		31.45	2	480.763	8	0.3	68.4	1	700000	862	869	N
HB33recCLAG3.2,HB33recCLAG3.1	K.TIVTNYWYPSPIK.K		35.36	2	791.416	13	-3.5	68.28	3	1080000	637	649	N
HB33recCLAG3.2	K.M(+15.99)NEADSADSDDEKDSDTPDDELMISR.F	Oxidation (M)	24.49	3	973.054	26	-0.2	67.99	2	49600	1401	1426	Y
HB33recCLAG3.1,HB33recCLAG3.2	K.KYGYLGEVIAAR.L		29.3	2	670.372	12	0.2	67.83	4	80500	1289	1300	N
HB33recCLAG3.2	K.MNEADSADSDDEKDSDTPDDELMISR.F		25.08	3	967.722	26	-0.6	67.63	3	253000	1401	1426	Y
HB33recCLAG3.2,HB33recCLAG3.1	K.ENEDIENKGETLILGDNK.I		27.6	2	1016	18	0.2	67.62	3	43500	223	240	N
HB33recCLAG3.2,HB33recCLAG3.1	R.EIEIHNSMASR.Y		17.99	2	643.812	11	0.4	67.59	1	269000	945	955	N
HB33recCLAG3.2	K.IM(+15.99)NYVHETNEDIMSNLR.R	Oxidation (M)	29.33	3	698.991	17	0.4	67.26	3	374000	1307	1323	Y
HB33recCLAG3.2,HB33recCLAG3.1	K.NVAEAMYLNIK.D		31.48	2	633.332	11	0	66.52	1	726000	619	629	N
HB33recCLAG3.2	R.DDKISVNNVFFMNVANNYSK.L		39.05	3	773.705	20	-2.4	66.51	2	62500	919	938	Y
HB33recCLAG3.2	K.DSNLLNNITK.C		27.68	2	566.304	10	-0.3	66.26	1	1170000	530	539	Y
HB33recCLAG3.2,HB33recCLAG3.1	R.SYPLSLVLEHK.F		32.92	2	643.362	11	1.2	65.88	1	631000	712	722	N
HB33recCLAG3.2,HB33recCLAG3.1	K.ILEFSMSDR.F		29.45	2	549.269	9	0.8	65.54	1	1330000	315	323	N
HB33recCLAG3.2	K.DSDTPDDELM(+15.99)ISR.F	Oxidation (M)	23.16	2	755.323	13	0.5	64.7	1	175000	1414	1426	Y
HB33recCLAG3.2,HB33recCLAG3.1	K.NVAEAM(+15.99)YLNIK.D	Oxidation (M)	26.88	2	641.329	11	0.3	64.28	1	182000	619	629	N
HB33recCLAG3.2	K.IM(+15.99)NYVHETNEDIM(+15.99)SNLR.R	Oxidation (M)	25.15	3	704.322	17	-0.6	63.87	2	171000	1307	1323	Y
HB33recCLAG3.1,HB33recCLAG3.2	K.GETLILGDNK.I		22.92	2	530.288	10	0.3	63.64	1	467000	231	240	N
HB33recCLAG3.2,HB33recCLAG3.1	K.YMTATPVYK.K		20.59	2	537.27	9	-0.1	63.08	1	944000	831	839	N
HB33recCLAG3.2,HB33recCLAG3.1	K.SFPGGFGPAIK.E		30.47	2	539.29	11	0.3	62.82	2	1920000	1177	1187	N
HB33recCLAG3.2	K.ISVNNVFFM(+15.99)NVANNYSK.L	Oxidation (M)	36.81	3	659.655	17	-0.7	61.99	1	137000	922	938	Y
HB33recCLAG3.2	K.DSDTPDDELMISR.F		25.89	2	747.325	13	0.2	61.92	1	518000	1414	1426	Y
PF3D7_0831600,HB33recCLAG3.2,HB33recCLAG3.1,PF3D7_0220800	K.SM(+15.99)IGNDELHK.N	Oxidation (M)	13.18	2	580.275	10	0.8	61.85	2	57200	59	68	N
HB33recCLAG3.2	K.QGTEQLIDISK.F		25.45	2	616.33	11	-0.2	61.73	4	2060000	93	103	Y
HB33recCLAG3.2	R.ISWTHAITTGQHLIPQLTDPEYGQTPK.G		37.6	3	1011.52	27	-1.4	61.59	4	199000	1097	1123	Y
HB33recCLAG3.1,HB33recCLAG3.2	K.KQTSTYIDTEK.M		13.08	2	657.333	11	0.1	61.52	3	17300	1390	1400	N
HB33recCLAG3.2,HB33recCLAG3.1	K.MNEADSADSDDEK.D		9.08	2	713.768	13	1.4	61.33	1	93600	1401	1413	N
HB33recCLAG3.1,PF3D7_0831600,HB33recCLAG3.2	K.YHNIYNINNK.L		18.48	2	646.822	10	-0.5	60.45	3	214000	792	801	N
HB33recCLAG3.2,HB33recCLAG3.1	K.QTSTYIDTEK.M		15.19	2	593.285	10	0.1	59.49	3	947000	1391	1400	N
HB33recCLAG3.1,HB33recCLAG3.2	R.KYMTATPVYK.K		18.29	2	601.318	10	0	59.46	1	88700	830	839	N
HB33recCLAG3.2,PF3D7_0831600,PF3D7_0220800,HB33recCLAG3.1	K.SMIGNDELHK.N		17.27	2	572.276	10	-0.6	58.29	2	441000	59	68	N
HB33recCLAG3.1,HB33recCLAG3.2	K.HIPNNLVDELEK.L		29.04	2	710.876	12	0.9	58.08	2	790000	659	670	N
HB33recCLAG3.1,HB33recCLAG3.2	K.YFINYAR.I		25.34	2	473.743	7	1.2	57.99	1		1259	1265	N
HB33recCLAG3.1,HB33recCLAG3.2	R.KHIPNNLVDELEK.L		25.56	2	774.923	13	0.5	57.77	4	21300	658	670	N
HB33recCLAG3.1,HB33recCLAG3.2	K.FDEVPSMLQK.F		27.96	2	597.297	10	0.2	57.06	2	987000	554	563	N
HB33recCLAG3.2,HB33recCLAG3.1	R.TIKENEDIENK.G		12.31	2	666.836	11	0	56.9	1	47100	220	230	N
HB33recCLAG3.1,HB33recCLAG3.2	K.KEANEENTFPEQEEPNR.Q		17.4	3	687.644	17	0.2	56.58	3	88800	421	437	N
HB33recCLAG3.1,HB33recCLAG3.2	R.YDM(+15.99)ENAFK.N	Oxidation (M)	16.5	2	517.219	8	0.9	55.61	1	158000	1325	1332	N
HB33recCLAG3.2,HB33recCLAG3.1	K.ILEFSM(+15.99)SDR.F	Oxidation (M)	23.83	2	557.266	9	0	55.52	3	406000	315	323	N
HB33recCLAG3.2	K.GAFLYANMK.F		26.96	2	507.757	9	-0.3	54.85	1	347000	545	553	Y
HB33recCLAG3.2	K.NITDADDETYIIPTVQSSFHDIVK.Y		40.26	3	907.779	24	-0.8	54.6	1	2910000	108	131	Y
HB33recCLAG3.1,HB33recCLAG3.2	R.YYGVFNK.Y		22.94	2	445.724	7	-0.8	53.96	2	522000	1252	1258	N
HB33recCLAG3.2,HB33recCLAG3.1	R.EIEIHNSM(+15.99)ASR.Y	Oxidation (M)	13.35	2	651.809	11	-0.2	53.44	1	42300	945	955	N
HB33recCLAG3.2,HB33recCLAG3.1	R.YDMENAFK.N		24.72	2	509.221	8	-0.2	53.2	1	677000	1325	1332	N
HB33recCLAG3.1,HB33recCLAG3.2,PF3D7_0831600	K.LMLIPLNSYK.Q		36.51	2	596.345	10	1.1	52.77	1	1330000	167	176	N
HB33recCLAG3.2,HB33recCLAG3.1	K.NEQFLNER.C		19.31	2	525.254	8	-0.3	52.03	2	321000	1351	1358	N
HB33recCLAG3.2	K.IMNYVHETNEDIM(+15.99)SNLR.R	Oxidation (M)	27.14	2	1047.98	17	-1	51.81	1	11700	1307	1323	Y
HB33recCLAG3.1,HB33recCLAG3.2	K.FDEVPSM(+15.99)LQK.F	Oxidation (M)	22.31	2	605.294	10	-0.2	51.66	2	376000	554	563	N
HB33recCLAG3.2	K.GAFLYANM(+15.99)K.F	Oxidation (M)	21.68	2	515.754	9	-1.3	51.66	2	76100	545	553	Y
HB33recCLAG3.1,HB33recCLAG3.2	R.RYDMENAFK.N		22.07	2	587.273	9	2.5	51.41	1	566000	1324	1332	N
HB33recCLAG3.2,HB33recCLAG3.1	K.LKEITSDLLIK.Y		29.38	3	424.931	11	0.3	50.63	1	609000	1268	1278	N
HB33recCLAG3.2,PF3D7_0220800,HB33recCLAG3.1,PF3D7_0831600	K.YYTLYVR.K		26.48	2	489.258	7	-0.5	50.49	4	915000	651	657	N
HB33recCLAG3.2,HB33recCLAG3.1	K.DLHDKVLSQK.F		14.77	2	591.827	10	-0.3	50.23	2		747	756	N
HB33recCLAG3.2	K.DSNLLN(+.98)NITK.C	Deamidation (NQ)	29.8	2	566.796	10	0.2	49.81	1	35000	530	539	Y
HB33recCLAG3.2	K.RYSSYGTK.K		8.71	2	481.241	8	0.2	49.36	1	26200	454	461	Y
HB33recCLAG3.1,HB33recCLAG3.2	R.RIEETYR.T		11.49	2	483.753	7	-0.5	48.95	3	798000	908	914	N
HB33recCLAG3.2	K.FYVYLTK.G		28.76	2	467.257	7	-1.1	47.54	1	870000	564	570	Y
HB33recCLAG3.2,HB33recCLAG3.1	K.YM(+15.99)TATPVYK.K	Oxidation (M)	17.27	2	545.268	9	-0.8	47.53	1		831	839	N
HB33recCLAG3.2	K.KNITDADDETYIIPTVQSSFHDIVK.Y		38.1	4	713.11	25	-0.4	45.83	1	114000	107	131	Y
HB33recCLAG3.2,HB33recCLAG3.1	K.M(+15.99)YDMLNYK.N	Oxidation (M)	25.05	2	547.238	8	-1.1	44.56	1	132000	1048	1055	N
HB33recCLAG3.2,HB33recCLAG3.1	K.MYDMLNYK.N		27.98	2	539.241	8	1.3	44.55	2	332000	1048	1055	N
HB33recCLAG3.2,HB33recCLAG3.1	R.RYDM(+15.99)ENAFK.N	Oxidation (M)	15.07	2	595.269	9	0.3	43.54	2	104000	1324	1332	N
HB33recCLAG3.1,HB33recCLAG3.2	K.DEDTFNK.T		10.82	2	434.688	7	0.4	43.35	1	262000	630	636	N
HB33recCLAG3.1,HB33recCLAG3.2	K.M(+15.99)YDM(+15.99)LNYK.N	Oxidation (M)	19.22	2	555.236	8	-0.4	43.19	1	24800	1048	1055	N
HB33recCLAG3.1,HB33recCLAG3.2,PF3D7_0831600	K.LMLIPLN(+.98)SYK.Q	Deamidation (NQ)	37.14	2	596.836	10	0.6	42.9	1	73500	167	176	N
HB33recCLAG3.2,HB33recCLAG3.1	K.YEHLIK.E		14.67	2	401.726	6	-0.3	42.56	1	272000	132	137	N
HB33recCLAG3.2	K.DKIM(+15.99)NYVHETNEDIM(+15.99)SNLR.R	Oxidation (M)	28.42	3	785.365	19	2.6	42.06	1		1305	1323	Y
HB33recCLAG3.1,HB33recCLAG3.2,PF3D7_0831600,PF3D7_0220800	K.YQLEIIK.T		28.2	2	453.768	7	-1.2	41.47	2	1320000	372	378	N
HB33recCLAG3.1,HB33recCLAG3.2	R.EIEIHN(+.98)SMASR.Y	Deamidation (NQ)	18.99	2	644.303	11	-1	41.31	1	5560	945	955	N
HB33recCLAG3.2,PF3D7_0831600,HB33recCLAG3.1	K.LM(+15.99)LIPLNSYK.Q	Oxidation (M)	33.74	2	604.341	10	0	40.95	1	496000	167	176	N
HB33recCLAG3.2,HB33recCLAG3.1,PF3D7_0831600	K.LM(+15.99)LIPLN(+.98)SYK.Q	Oxidation (M); Deamidation (NQ)	34.33	2	604.834	10	0.5	40.32	1	54600	167	176	N
HB33recCLAG3.1,HB33recCLAG3.2	K.NVAEAM(+15.99)YLNIKDEDTFNK.T	Oxidation (M)	28.53	3	711.005	18	0.3	39.84	1	300000	619	636	N
HB33recCLAG3.2	K.KVGQFIGR.K		16.8	2	452.772	8	0.2	39.67	1	308000	1076	1083	N
HB33recCLAG3.1,HB33recCLAG3.2	K.EITSDLLIK.Y		29.37	2	516.303	9	0.6	38.99	1	1350000	1270	1278	N
HB33recCLAG3.1,HB33recCLAG3.2	K.MNQWNK.V		12.16	2	410.692	6	-0.8	38.11	1	202000	762	767	N
HB33recCLAG3.2,HB33recCLAG3.1	K.LILESLEKDK.L		26.9	2	594.348	10	0.4	37.13	1	12800	76	85	N
HB33recCLAG3.2,HB33recCLAG3.1	R.DSIDLYK.N		21.54	2	427.219	7	-0.2	37.03	1	727000	807	813	N
HB33recCLAG3.2,HB33recCLAG3.1	R.KPSVHSFNR.N		11.21	2	536.288	9	-0.4	36.71	2		1201	1209	N
HB33recCLAG3.2,HB33recCLAG3.1,PF3D7_0831600	K.YHNIYNIN(+.98)NK.L	Deamidation (NQ)	19.7	3	431.879	10	-0.8	36.51	1	71600	792	801	N
PF3D7_0831600,HB33recCLAG3.2,HB33recCLAG3.1	K.NLTILEK.L		24.32	2	415.753	7	0.3	35.11	2	1240000	69	75	N
HB33recCLAG3.2	K.IMNYVHETN(+.98)EDIM(+15.99)SNLR.R	Deamidation (NQ); Oxidation (M)	27.11	3	699.325	17	8.6	34.98	1		1307	1323	Y
HB33recCLAG3.2,PF3D7_0831600,HB33recCLAG3.1,PF3D7_0220800	K.FFSWQK.I		27.36	2	421.714	6	0.5	32.8	1	483000	309	314	N
HB33recCLAG3.2,HB33recCLAG3.1	R.IEETYR.T		12.28	2	405.704	6	0.8	31.59	1	369000	909	914	N
HB33recCLAG3.2	R.EAYLSM(+15.99)K.K	Oxidation (M)	14.04	2	429.207	7	0	30.8	1	110000	1282	1288	Y
HB33recCLAG3.2,HB33recCLAG3.1	K.ENEDIENK.G		8.6	2	495.723	8	0.5	30.54	1	124000	223	230	N
PF3D7_0831600,PF3D7_0220800,HB33recCLAG3.1,HB33recCLAG3.2	K.KYYTLYVR.K		23.4	2	553.306	8	1.1	30.26	1	27800	650	657	N
HB33recCLAG3.2,HB33recCLAG3.1	K.TTQDTDFDLHGMM(+15.99)EHK.Y	Oxidation (M)	20.46	3	641.273	16	-0.6	29.91	1	139000	379	394	N
HB33recCLAG3.2	K.DKIM(+15.99)NYVHETNEDIMSNLR.R	Oxidation (M)	31.86	3	780.031	19	-1	29.82	1		1305	1323	Y
HB33recCLAG3.1,PF3D7_0831600,HB33recCLAG3.2	K.VNKEILK.E		12.2	2	422.268	7	-1	29.75	1	16300	870	876	N
PF3D7_1436300	translocon component PTEX150 (PTEX150) - [Pf3D7_14_v3:1479777-1482758(+)]	112409	44	31	31	295.26	68	426000	--
Protein Accessions	Peptide	PTM	RT	z	m/z	Length	ppm	-10lgP	#Spec	Area	Start	End	Unique
PF3D7_1436300	K.LIEEGILDYEDLTENELR.K		40.71	2	1082.54	18	-0.3	84.12	2	352000	675	692	Y
PF3D7_1436300	K.NNSNDDDDMDNGYVTFDGK.N		26.03	2	1068.41	19	0.5	81.54	3	35200	938	956	Y
PF3D7_1436300	K.EDQQEDDDGFYDAYK.Q		24.46	2	919.356	15	1	78.45	3	25600	758	772	Y
PF3D7_1436300	K.MFNALSNENGNLDDLK.M		31.46	2	897.92	16	0.1	77.81	1	142000	361	376	Y
PF3D7_1436300	K.DLSLNETSGLTNEQLK.N		29.39	2	881.447	16	0.6	77.41	3	277000	713	728	Y
PF3D7_1436300	K.NFGGADNEIVQNILK.K		37.04	2	816.424	15	0.8	76.82	1	483000	621	635	Y
PF3D7_1436300	K.M(+15.99)FNALSNENGNLDDLK.M	Oxidation (M)	28.97	2	905.916	16	-1.2	75.67	2	59500	361	376	Y
PF3D7_1436300	K.KEDQQEDDDGFYDAYK.Q		22.37	3	655.938	16	-0.1	73.63	2	236000	757	772	Y
PF3D7_1436300	K.DNLQSFLSSLTGNK.D		43.74	2	762.389	14	0.8	72.4	1	205000	235	248	Y
PF3D7_1436300	K.M(+15.99)FNALSNEN(+.98)GNLDDLK.M	Oxidation (M); Deamidation (NQ)	29.18	2	906.409	16	-1	70.85	1		361	376	Y
PF3D7_1436300	K.DDDVKYELFGENEEAEELNNNTTTASSK.G		31.04	3	1054.8	28	-1.8	69.03	2	109000	446	473	Y
PF3D7_1436300	K.KLIEEGILDYEDLTENELR.K		39.31	3	764.725	19	0.1	66.18	1	63700	674	692	Y
PF3D7_1436300	K.YELFGENEEAEELNNNTTTASSK.G		30.35	3	864.052	23	-0.4	64.36	2	79700	451	473	Y
PF3D7_1436300	K.M(+15.99)KPTDGSFDSFNDGVDNNLVPSNPK.G	Oxidation (M)	29.41	3	904.412	25	-1.1	63.8	2	108000	377	401	Y
PF3D7_1436300	K.MKPTDGSFDSFNDGVDNNLVPSNPK.G		30.29	3	899.082	25	0.1	63.67	2	412000	377	401	Y
PF3D7_1436300	K.LAKPDDNFYELSPYASDEK.D		30.09	3	734.679	19	-0.5	63.2	1	320000	694	712	Y
PF3D7_1436300	K.VSFDMATLQK.T		29.13	2	570.292	10	-0.2	63.18	1	286000	608	617	Y
PF3D7_1436300	R.KLAKPDDNFYELSPYASDEK.D		28.32	3	777.378	20	0.3	61.63	2	21700	693	712	Y
PF3D7_1436300	R.KENPFVPTNTK.N		17.96	2	637.841	11	0.4	60.29	2	111000	927	937	Y
PF3D7_1436300	K.NSYDGIPNNFNHEAPQLIGNNYVFTSIYDTK.E		40.36	3	1182.56	31	-0.2	58.51	3	167000	776	806	Y
PF3D7_1436300	K.ITNPFEDMLK.G		38.41	2	604.304	10	-2.2	57.41	1	383000	211	220	Y
PF3D7_1436300	K.YADNSFEDK.F		15.3	2	544.73	9	0.4	55.71	2	45300	430	438	Y
PF3D7_1436300	K.NFGGKPSAHVTDSFSR.K		19.74	3	569.613	16	0.6	55.25	3	68500	911	926	Y
PF3D7_1436300	K.DGAN(+.98)GKPFDINPDSMMK.M	Deamidation (NQ)	31.32	3	613.274	17	-0.4	55.09	2	105000	344	360	Y
PF3D7_1436300	K.YADNSFEDKFNTFDEK.D		29.33	3	657.286	16	-0.1	54.46	2	101000	430	445	Y
PF3D7_1436300	K.VSFDM(+15.99)ATLQK.T	Oxidation (M)	22.96	2	578.289	10	-0.8	54.16	1		608	617	Y
PF3D7_1436300	K.NDGGVTM(+15.99)FSK.D	Oxidation (M)	15.96	2	536.242	10	0.1	51.16	2	33000	893	902	Y
PF3D7_1436300	K.DGANGKPFDINPDSMMK.M		30.65	3	612.946	17	-0.7	49.34	1	88200	344	360	Y
PF3D7_1436300	K.MKPTDGSFDSFNDGVDN(+.98)NLVPSNPK.G	Deamidation (NQ)	30.19	3	899.416	25	7	48.67	1		377	401	Y
PF3D7_1436300	K.DGSGKNPLSDMMNIFGVPQTGK.E		44.4	3	765.037	22	0.5	47.94	1	96100	249	270	Y
PF3D7_1436300	K.LAKPDDNFYELSPYASDEKDLSLNETSGLTNEQLK.N		35.42	4	986.979	35	0.7	47.87	2	91400	694	728	Y
PF3D7_1436300	K.ITNPFEDM(+15.99)LK.G	Oxidation (M)	30.17	2	612.303	10	0.1	46.15	1	97900	211	220	Y
PF3D7_1436300	K.MSVSTHNK.K		8.14	2	452.22	8	-2.2	45.43	1		546	553	Y
PF3D7_1436300	K.GDANNSVNTQEGEGEEESFSANEENINNNNNHNNK.N		21.16	3	1278.52	35	-4	43.15	2	105000	474	508	Y
PF3D7_1436300	K.NSYDGIPNNFNHEAPQ(+.98)LIGNNYVFTSIYDTK.E	Deamidation (NQ)	40.38	3	1182.89	31	4.4	42.96	1		776	806	Y
PF3D7_1436300	K.NYNFSSK.N		15.11	2	430.201	7	0	42.95	1	73600	886	892	Y
PF3D7_1436300	K.DGAN(+.98)GKPFDINPDSMM(+15.99)K.M	Deamidation (NQ); Oxidation (M)	25.87	3	618.606	17	-0.1	38.62	1	16600	344	360	Y
PF3D7_1436300	K.MKPTDGSFDSFN(+.98)DGVDNNLVPSNPK.G	Deamidation (NQ)	30.52	3	899.418	25	9.6	35.75	1		377	401	Y
PF3D7_1436300	K.NYNNYNTSQQEEDDNSFNENDEPLISSSQFDNNKK.N		28.97	4	1036.19	35	0.9	34.69	1	31800	509	543	Y
PF3D7_1436300	K.GQNNNEEDDEEGGDDDDYDDK.S		12.77	3	796.609	21	-0.1	34.56	1	4590	402	422	Y
PF3D7_1436300	K.GDANNSVNTQEGEGEEESFSANEENINNNN(+.98)NHNNK.N	Deamidation (NQ)	21.25	3	1278.86	35	1.3	31.81	1		474	508	Y
PF3D7_1436300	K.DGAN(+.98)GKPFDINPDSM(+15.99)MK.M	Deamidation (NQ); Oxidation (M)	25.91	3	618.606	17	0.2	30.55	1	16600	344	360	Y
PF3D7_1436300	K.FNTFDEK.D		18.04	2	450.709	7	0.1	30.4	1	20700	439	445	Y
HORN_HUMAN	Hornerin OS=Homo sapiens GN=HRNR PE=1 SV=2 [Q86YZ3]	282389	15	26	26	243.66	57	226000	--
Protein Accessions	Peptide	PTM	RT	z	m/z	Length	ppm	-10lgP	#Spec	Area	Start	End	Unique
HORN_HUMAN	R.YGQQGSGSGQSPSR.G		8.6	2	698.316	14	-0.1	70.92	2	37200	649	662	Y
HORN_HUMAN	R.HGSGSGQSSSYGPYGSGSGWSSSR.G		20.6	3	773.659	24	-1.5	69.34	2	21500	1954	1977	Y
HORN_HUMAN	R.HGSSSGSSSSYGQHGSGSR.Q		6.75	3	603.59	19	0.5	66.07	2	14500	1443	1461	Y
HORN_HUMAN	R.HGSGSGQSSSYSPYGSGSGWSSSR.G		20.39	3	783.663	24	-0.6	65.76	2	58900	1484	1507	Y
HORN_HUMAN	R.GSGSGQSPSYGR.H		9.53	2	570.258	12	0.2	63.98	1	67300	897	908	Y
HORN_HUMAN	R.YGQHGSGSR.Q		2.2	2	474.717	9	-0.5	62.71	4	56300	1689	1697	Y
HORN_HUMAN	R.SEQHGSSSGSSSSYGQHGSGSR.Q		7.26	3	718.302	22	2.5	62.46	3		970	991	Y
HORN_HUMAN	R.QGSGSGQSPSR.G		2.94	2	524.246	11	3	60.25	4	51200	1705	1715	Y
HORN_HUMAN	R.GPYESGSGHSSGLGHR.E		11.07	3	528.91	16	-0.1	59.62	3	304000	1038	1053	Y
HORN_HUMAN	R.SGSGWSSSR.G		10.71	2	455.705	9	1.3	57.82	2	17100	1029	1037	Y
HORN_HUMAN	R.GSGSSQSSGYGR.H		7.61	2	565.246	12	-1.2	55.71	1	8240	1340	1351	Y
HORN_HUMAN	R.SSSRGPYESGSGHSSGLGHQESR.S		11.17	4	587.266	23	-2	55.32	3	121000	568	590	Y
HORN_HUMAN	R.GPYESGSGHSSGLGHQESR.S		11.55	3	643.621	19	0.4	55.03	2	22900	572	590	Y
HORN_HUMAN	R.GSGSGQ(+.98)SPSYGR.H	Deamidation (NQ)	10.25	2	570.749	12	-0.9	52.58	1		897	908	Y
HORN_HUMAN	R.HGSSSGSSSHYGQHGSGSR.Q		6.02	4	465.451	19	0.1	50.34	1		1209	1227	Y
HORN_HUMAN	R.QSLGHGQHGSGSGQSPSPSR.G		8.82	3	649.973	20	1.9	48.2	4	89400	992	1011	Y
HORN_HUMAN	R.SSSRGPYESR.S		8.25	2	563.268	10	0	47.83	1	94700	1268	1277	Y
HORN_HUMAN	R.HGSGSGHSSSYGQHGSGSGWSSSSGR.H		11.2	4	620.011	26	0.1	45.63	2	25400	1365	1390	Y
HORN_HUMAN	R.GEQHGSSSGSSSSYGQHGSGSR.Q		7.25	4	531.475	22	0.9	44.45	1		1910	1931	Y
HORN_HUMAN	R.HGSGSGQSSSYGPYR.S		13.09	3	509.558	15	-0.6	44.05	1	21200	1014	1028	Y
HORN_HUMAN	R.GSGSGQSPSSGQHGTGFGR.S		11.8	3	583.262	19	-1.5	42.07	1	253000	430	448	Y
HORN_HUMAN	R.GSGSRQSPSYGR.H		8.68	3	413.534	12	0.8	41.97	2	4120	1132	1143	Y
HORN_HUMAN	R.QGSGSGQSPGHGQR.G		4.26	2	670.309	14	1.3	41.02	6	12400	1118	1131	Y
HORN_HUMAN	R.GSGSGQSPSYGRHGSGSGR.S		7.84	3	593.27	19	-0.8	35.21	1	8630	897	915	Y
HORN_HUMAN	R.QGSSAGSSSSYGQHGSGSR.Q		8.04	3	595.258	19	0.4	34.68	1	26900	507	525	Y
HORN_HUMAN	R.GHYESGSGQTSGFGQHESGSGQSSGYSK.H		14.41	4	698.297	28	0.9	31.93	1	23400	336	363	Y
HORN_HUMAN	R.YGQ(+.98)QGSGSGQSPSR.G	Deamidation (NQ)	8.71	2	698.812	14	5.9	31.62	1		649	662	Y
HORN_HUMAN	R.GSGSGQSPSSGQ(+.98)HGTGFGR.S	Deamidation (NQ)	12.5	3	583.591	19	0.7	30.59	1	31200	430	448	Y
HORN_HUMAN	R.SEQHGSSSGLSSSYGQHGSGSHQSSGHGR.Q		9.76	5	574.651	29	0.6	30.21	1	16800	739	767	Y
PF3D7_1333600	U3 small nucleolar RNA-associated protein 4 putative (UTP4) - [Pf3D7_13_v3:1373390-1377397(-)]	159337	14	16	16	205.55	16	112267	--
Protein Accessions	Peptide	PTM	RT	z	m/z	Length	ppm	-10lgP	#Spec	Area	Start	End	Unique
PF3D7_1333600	K.QINIYYNNNYDVEK.N		27.41	2	895.423	14	-0.6	70.38	1	19800	741	754	Y
PF3D7_1333600	K.ISVNLTDFNFYEIEK.K		42.54	2	916.458	15	-0.8	67.97	1	13100	43	57	Y
PF3D7_1333600	R.NNEQNYILSNYK.N		25.68	2	750.359	12	-0.7	65.61	1	81800	907	918	Y
PF3D7_1333600	K.ILINDFLFLSK.L		45.33	2	661.889	11	-0.3	62.27	1	41500	86	96	Y
PF3D7_1333600	R.ENITIDNNNNDNK.N		15.27	2	759.346	13	0.8	60.52	1	51900	253	265	Y
PF3D7_1333600	K.YGMNHNYGVNNNIEYITNK.R		27.02	3	753.349	19	0.7	56.04	1	14000	216	234	Y
PF3D7_1333600	K.TDNNIHGDEIDNISK.N		19.03	3	562.264	15	-0.2	55.86	1	118000	1131	1145	Y
PF3D7_1333600	K.VSNAENLLK.Y		21.25	2	494.277	9	-0.1	50.15	1	69100	1190	1198	Y
PF3D7_1333600	R.LSTDIDHLVDQYDER.E		31.28	3	606.955	15	-0.1	48.03	1	137000	238	252	Y
PF3D7_1333600	K.IYNYDISK.L		20.67	2	508.258	8	-0.3	47.96	1	45300	832	839	Y
PF3D7_1333600	R.LNYDDMSK.N		17.79	2	493.219	8	0.8	45.53	1	30600	863	870	Y
PF3D7_1333600	K.YNLSNNK.Y		11.72	2	426.714	7	-0.4	44.19	1	17100	500	506	Y
PF3D7_1333600	K.INNSYYK.N		13.93	2	451.224	7	-0.8	36.55	1	9530	597	603	Y
PF3D7_1333600	K.ELFFYNK.I		29.89	2	480.745	7	-0.1	32.9	1	50400	650	656	Y
PF3D7_1333600	K.NIDNTLIHVADTK.K		27.32	3	485.26	13	0.4	32.03	1	50900	1317	1329	Y
PF3D7_1333600	K.QSTHNTQLGYLK.Y		18.88	3	463.909	12	-0.6	28.97	1	19000	1149	1160	Y
DSG1_HUMAN	Desmoglein-1 OS=Homo sapiens GN=DSG1 PE=1 SV=2 [Q02413]	113748	11	9	9	183.16	15	75933.3	--
Protein Accessions	Peptide	PTM	RT	z	m/z	Length	ppm	-10lgP	#Spec	Area	Start	End	Unique
DSG1_HUMAN	R.YVM(+15.99)GNNPADLLAVDSR.T	Oxidation (M)	31.26	2	875.923	16	-2	77.72	1	66900	423	438	Y
DSG1_HUMAN	K.TYVVTGNM(+15.99)GSNDK.V	Oxidation (M)	14.22	2	701.32	13	1.1	66.76	2	15300	391	403	Y
DSG1_HUMAN	R.QEPSDSPM(+15.99)FIINR.N	Oxidation (M)	27.21	2	775.369	13	-0.4	62.57	3	77400	201	213	Y
DSG1_HUMAN	R.EQYGQYALAVR.G		25.65	2	649.331	11	0.6	57.53	2	58600	228	238	Y
DSG1_HUMAN	K.VGDFVATDLDTGRPSTTVR.Y		27.36	3	669.676	19	0.1	49.5	2		404	422	Y
DSG1_HUMAN	R.TM(+15.99)NNFLDR.E	Oxidation (M)	20.22	2	513.737	8	-0.9	48.16	1	83500	220	227	Y
DSG1_HUMAN	R.SSSDHHFNQTIGSASPSTAR.S		16.82	3	696.322	20	-1.4	48.04	1	6630	1017	1036	Y
DSG1_HUMAN	R.ESSNVVVTER.V		14.48	2	560.285	10	-1.2	47.31	2	16400	916	925	Y
DSG1_HUMAN	R.EM(+15.99)QDLGGGER.M	Oxidation (M)	10.48	2	554.24	10	-0.1	40.02	1	15700	641	650	Y
HBB_HUMAN	Hemoglobin subunit beta OS=Homo sapiens GN=HBB PE=1 SV=2 [P68871]	15998	67	8	8	181.09	17	334667	--
Protein Accessions	Peptide	PTM	RT	z	m/z	Length	ppm	-10lgP	#Spec	Area	Start	End	Unique
HBB_HUMAN	R.FFESFGDLSTPDAVMGNPK.V		38.28	2	1029.98	19	-1.3	77.34	2	61500	42	60	Y
HBB_HUMAN	K.VNVDEVGGEALGR.L		24.6	2	657.836	13	0	70.79	4	443000	19	31	Y
HBB_HUMAN	R.FFESFGDLSTPDAVM(+15.99)GNPK.V	Oxidation (M)	35.16	2	1037.97	19	-3.1	68.64	2		42	60	Y
HBB_HUMAN	K.EFTPPVQAAYQK.V		25.04	2	689.853	12	-0.7	62.97	2	145000	122	133	Y
HBD_HUMAN,HBE_HUMAN,HBG1_HUMAN,HBB_HUMAN,HBG2_HUMAN	R.LLVVYPWTQR.F		36.6	2	637.866	10	-0.7	58.99	1	399000	32	41	Y
HBB_HUMAN	K.SAVTALWGK.V		28.54	2	466.764	9	0.4	57.77	1	75100	10	18	Y
HBB_HUMAN,HBD_HUMAN	K.VVAGVANALAHK.Y		20.99	2	575.344	12	5.6	56.82	1	48700	134	145	Y
HBB_HUMAN,HBD_HUMAN	K.VLGAFSDGLAHLDNLK.G		36.06	3	557.302	16	0	45.1	2	162000	68	83	Y
HBB_HUMAN,HBD_HUMAN	M.VHLTPEEK.S		12.88	2	476.758	8	-0.5	41.17	2	51000	2	9	Y
PF3D7_1032100	mRNA-decapping enzyme subunit 1 putative (DCP1) - [Pf3D7_10_v3:1293499-1297071(+)]	137985	11	11	11	178.45	18	48100	--
Protein Accessions	Peptide	PTM	RT	z	m/z	Length	ppm	-10lgP	#Spec	Area	Start	End	Unique
PF3D7_1032100	K.NVNEENVNVDQDNEEK.N		16.09	2	944.917	16	5.7	71.7	5	28300	241	256	Y
PF3D7_1032100	R.IINEETNVR.N		15.43	2	544.291	9	-0.2	59.22	1	91500	386	394	Y
PF3D7_1032100	K.TNVNNINELNNINELNNINK.L		32.1	3	771.06	20	0.3	58.57	2		1022	1041	Y
PF3D7_1032100	R.NSILTNIGSMK.N		30.06	2	589.316	11	0.1	52.2	1	8390	450	460	Y
PF3D7_1032100	K.KNVNEENVNVDQDNEEK.N		13.94	3	672.976	17	2	51.38	1	5160	240	256	Y
PF3D7_1032100	K.NSALEEIK.D		19.32	2	452.243	8	1.7	49.92	1		37	44	Y
PF3D7_1032100	R.NTLSTSYGR.L		15.12	2	499.749	9	1.2	47.8	1		5	13	Y
PF3D7_1032100	K.ESGIGNVQK.Y		12.12	2	466.245	9	-1.7	43.54	2		945	953	Y
PF3D7_1032100	R.HNDNNVESNVLNPYNTNSYNVLLK.M		34.91	3	925.782	24	-0.6	40.68	1	24500	1048	1071	Y
PF3D7_1032100	K.KEEDDDEDVDEAEEK.E		12.47	3	598.906	15	-0.1	40.04	2		272	286	Y
PF3D7_1032100	K.LTANQHFS		15.16	2	459.228	8	1	35.57	1	10800	1183	1190	Y
CASPE_HUMAN	Caspase-14 OS=Homo sapiens GN=CASP14 PE=1 SV=2 [P31944]	27680	18	6	6	149	8	42466.7	--
Protein Accessions	Peptide	PTM	RT	z	m/z	Length	ppm	-10lgP	#Spec	Area	Start	End	Unique
CASPE_HUMAN	R.DPTAEQFQEELEK.F		28.77	2	782.361	13	-1.8	67.31	2	50600	55	67	Y
CASPE_HUMAN	R.MAEAELVQEGK.A		20.22	2	602.797	11	-0.3	65.68	1	28500	213	223	Y
CASPE_HUMAN	K.RDPTAEQFQEELEK.F		25.69	3	573.944	14	-0.8	60.29	1	13800	54	67	Y
CASPE_HUMAN	K.TNPEIQSTLR.K		19.61	2	579.809	10	-0.2	53.85	1	48300	227	236	Y
CASPE_HUMAN	R.KTNPEIQSTLR.K		16.6	2	643.856	11	-0.4	44.5	2	20600	226	236	Y
CASPE_HUMAN	K.FQQAIDSR.E		14.47	2	482.745	8	-2.7	38.26	1	22700	68	75	Y
FILA2_HUMAN	Filaggrin-2 OS=Homo sapiens GN=FLG2 PE=1 SV=1 [Q5D862]	248072	4	5	5	144.97	7	67966.7	--
Protein Accessions	Peptide	PTM	RT	z	m/z	Length	ppm	-10lgP	#Spec	Area	Start	End	Unique
FILA2_HUMAN	R.SVVTVIDVFYK.Y		40.62	2	635.359	11	0.9	66.34	1	76000	7	17	Y
FILA2_HUMAN	R.FSNSSSSNEFSK.C		15.08	2	660.789	12	0	62.31	1	97300	404	415	Y
FILA2_HUMAN	R.QSSYGQHGSGSSQSSGYGQYGSR.E		14.33	3	784.668	23	0.3	57.25	2	13000	540	562	Y
FILA2_HUMAN	R.HGSSQVWK.H		11.6	2	464.736	8	0.8	49.88	1	8780	2338	2345	Y
FILA2_HUMAN	R.SGSGQSSGFGQHGSGSGQSSGFGQHESGSGK.S		14.22	4	714.306	31	0.3	36.56	2	30600	953	983	Y
DESP_HUMAN	Desmoplakin OS=Homo sapiens GN=DSP PE=1 SV=3 [P15924]	331774	2	7	7	140.16	8	15700	--
Protein Accessions	Peptide	PTM	RT	z	m/z	Length	ppm	-10lgP	#Spec	Area	Start	End	Unique
DESP_HUMAN	R.YEVTSGGGGTSR.M		11.96	2	585.773	12	0.5	66.08	1	16300	28	39	Y
DESP_HUMAN	R.ETQSQLETER.S		12.89	2	610.791	10	-0.1	55.89	2	17000	1923	1932	Y
DESP_HUMAN	K.IEVLEEELR.L		29.25	2	565.308	9	-1.4	47.64	1	13600	1034	1042	Y
DESP_HUMAN	R.AELIVQPELK.Y		28.37	2	570.337	10	0.6	44.71	1		85	94	Y
DESP_HUMAN	K.LGIYEAM(+15.99)K.I	Oxidation (M)	20.07	2	470.744	8	-0.5	37.61	1	9850	2272	2279	Y
DESP_HUMAN	K.VTQLTDR.W		11.92	2	416.73	7	0	32.65	1	4000	860	866	Y
DESP_HUMAN	R.AESGPDLR.Y		12.57	2	422.712	8	1.3	29.26	1	13800	20	27	Y
PF3D7_1353400	Ran-binding protein putative - [Pf3D7_13_v3:2139728-2143222(+)]	140421	5	5	5	137.83	5	31766.7	--
Protein Accessions	Peptide	PTM	RT	z	m/z	Length	ppm	-10lgP	#Spec	Area	Start	End	Unique
PF3D7_1353400	R.VYLDNLGENVYER.E		29.96	2	792.389	13	0.8	72.72	1	27300	851	863	Y
PF3D7_1353400	K.LVDNISEDEIDELIR.N		38.99	2	886.95	15	0.6	65.45	1	39700	317	331	Y
PF3D7_1353400	K.IQSNFLLENR.I		28.56	2	617.333	10	-0.1	57.31	1	28300	381	390	Y
PF3D7_1353400	K.LVDKETSTISTFIK.N		29.21	3	527.963	14	-0.1	29.67	1	8300	483	496	Y
PF3D7_1353400	K.ENLEFLK.N		27.62	2	446.742	7	-1.7	29.28	1	6680	363	369	Y
HBA_HUMAN	Hemoglobin subunit alpha OS=Homo sapiens GN=HBA1 PE=1 SV=2 [P69905]	15258	28	3	3	121.32	8	118467	--
Protein Accessions	Peptide	PTM	RT	z	m/z	Length	ppm	-10lgP	#Spec	Area	Start	End	Unique
HBA_HUMAN	K.VGAHAGEYGAEALER.M		20	2	765.37	15	-0.6	76.09	4	46000	18	32	Y
HBA_HUMAN	R.MFLSFPTTK.T		34.4	2	536.28	9	-1.7	60.27	1	110000	33	41	Y
HBA_HUMAN	R.M(+15.99)FLSFPTTK.T	Oxidation (M)	31.41	2	544.279	9	0.8	57.61	2	169000	33	41	Y
HBA_HUMAN	K.TYFPHFDLSHGSAQVK.G		29.73	3	611.969	16	0.4	45.28	1	76400	42	57	Y
ARGI1_HUMAN	Arginase-1 OS=Homo sapiens GN=ARG1 PE=1 SV=2 [P05089]	34735	12	5	5	121.14	6	43066.7	--
Protein Accessions	Peptide	PTM	RT	z	m/z	Length	ppm	-10lgP	#Spec	Area	Start	End	Unique
ARGI1_HUMAN	R.TIGIIGAPFSK.G		32.94	2	552.327	11	0.3	57.68	1	58000	7	17	Y
ARGI1_HUMAN	R.GGVEEGPTVLR.K		21.08	2	557.299	11	0.6	57.4	2	59900	22	32	Y
ARGI1_HUMAN	K.TPEEVTR.T		9.79	2	416.214	7	-0.3	48.26	1	11300	285	291	Y
ARGI1_HUMAN	K.YFSM(+15.99)TEVDR.L	Oxidation (M)	18.6	2	582.255	9	-1.6	46.91	1	4110	197	205	Y
ARGI1_HUMAN	R.GGVEEGPTVLRK.A		17.88	2	621.346	12	-0.4	34.68	1	10600	22	33	Y
CYTA_HUMAN	Cystatin-A OS=Homo sapiens GN=CSTA PE=1 SV=1 [P01040]	11006	27	3	3	112.82	4	32333.3	--
Protein Accessions	Peptide	PTM	RT	z	m/z	Length	ppm	-10lgP	#Spec	Area	Start	End	Unique
CYTA_HUMAN	K.TQVVAGTNYYIK.V		24.53	2	678.862	12	1.1	69.53	1	35900	45	56	Y
CYTA_HUMAN	K.TNETYGKLEAVQYK.T		22.39	3	548.615	14	0.9	46.45	2	61100	31	44	Y
CYTA_HUMAN	K.LEAVQYK.T		16.65	2	425.737	7	0.3	45.03	1		38	44	Y
SBSN_HUMAN	Suprabasin OS=Homo sapiens GN=SBSN PE=1 SV=2 [Q6UWP8]	60541	8	3	3	111.4	4	10490	--
Protein Accessions	Peptide	PTM	RT	z	m/z	Length	ppm	-10lgP	#Spec	Area	Start	End	Unique
SBSN_HUMAN	K.FGQGAHHAAGQAGNEAGR.F		9.93	3	579.272	18	0.4	67.94	2	13800	242	259	Y
SBSN_HUMAN	R.FGQGVHHAAGQAGNEAGR.F		11.78	3	588.616	18	0.5	53.69	1	11600	170	187	Y
SBSN_HUMAN	K.LGHGVNNAAGQVGK.E		12.66	3	441.238	14	0.5	37.63	1	6070	115	128	Y
SEMG1_HUMAN	Semenogelin-1 OS=Homo sapiens GN=SEMG1 PE=1 SV=2 [P04279]	52131	13	4	4	110.91	6	11533.3	--
Protein Accessions	Peptide	PTM	RT	z	m/z	Length	ppm	-10lgP	#Spec	Area	Start	End	Unique
SEMG1_HUMAN,SEMG2_HUMAN	K.ISYQSSSTEER.R		13.51	2	643.796	11	-0.8	58.35	2	18300	286	296	Y
SEMG1_HUMAN	K.QGGSQSSYVLQTEELVANKQQR.E		29.68	3	817.415	22	1.2	51.43	1		187	208	Y
SEMG1_HUMAN	K.SQIQAPNPK.Q		14.16	2	491.769	9	0	47.75	2	16300	386	394	Y
SEMG1_HUMAN	K.GESGQSTNREQDLLSHEQK.G		16.7	3	715.006	19	0.6	43.7	1		405	423	Y
DCD_HUMAN	Dermcidin OS=Homo sapiens GN=DCD PE=1 SV=2 [P81605]	11284	23	3	3	106.32	6	534533	--
Protein Accessions	Peptide	PTM	RT	z	m/z	Length	ppm	-10lgP	#Spec	Area	Start	End	Unique
DCD_HUMAN	K.DAVEDLESVGK.G		26.58	2	581.285	11	-1.1	65.88	2	267000	86	96	Y
DCD_HUMAN	K.ENAGEDPGLAR.Q		13.69	2	564.768	11	0.1	60.9	1	1290000	43	53	Y
DCD_HUMAN	K.EN(+.98)AGEDPGLAR.Q	Deamidation (NQ)	14.24	2	565.259	11	-0.3	56.35	2	19300	43	53	Y
DCD_HUMAN	K.LGKDAVEDLESVGK.G		27.2	3	487.262	14	5.6	29.95	1	46600	83	96	Y
S10A9_HUMAN	Protein S100-A9 OS=Homo sapiens GN=S100A9 PE=1 SV=1 [P06702]	13242	25	3	3	102.46	5	74800	--
Protein Accessions	Peptide	PTM	RT	z	m/z	Length	ppm	-10lgP	#Spec	Area	Start	End	Unique
S10A9_HUMAN	K.LGHPDTLNQGEFK.E		20.47	2	728.365	13	0	70.64	3	172000	26	38	Y
S10A9_HUMAN	R.LTWASHEK.M		15.61	2	486.251	8	0.1	39.67	1	52400	86	93	Y
S10A9_HUMAN	K.DLQNFLK.K		30.11	2	439.242	7	-0.3	35.95	1		44	50	Y
IGKC_HUMAN	Ig kappa chain C region OS=Homo sapiens GN=IGKC PE=1 SV=1 [P01834]	11609	23	2	2	99.77	4	25150	--
Protein Accessions	Peptide	PTM	RT	z	m/z	Length	ppm	-10lgP	#Spec	Area	Start	End	Unique
IGKC_HUMAN	K.VQWKVDNALQSGNSQESVTEQDSK.D		25.51	3	893.096	24	1.6	70.11	3	32300	38	61	Y
IGKC_HUMAN	K.VDNALQSGNSQESVTEQDSK.D		17.09	3	712.662	20	0.7	59.32	1	18000	42	61	Y
PF3D7_0812500	RNA-binding protein putative - [Pf3D7_08_v3:626069-628945(-)]	117080	3	2	2	97.06	3	42105	--
Protein Accessions	Peptide	PTM	RT	z	m/z	Length	ppm	-10lgP	#Spec	Area	Start	End	Unique
PF3D7_0812500	K.TGATATTNNTTTTTK.R		8.59	2	742.366	15	0.4	65.21	1	6910	78	92	Y
PF3D7_0812500	K.LNPVTEEEDLK.I		23.5	2	643.829	11	2.2	50.99	2	77300	184	194	Y
G3P_HUMAN	Glyceraldehyde-3-phosphate dehydrogenase OS=Homo sapiens GN=GAPDH PE=1 SV=3 [P04406]	36053	12	3	3	96.69	4	61133.3	--
Protein Accessions	Peptide	PTM	RT	z	m/z	Length	ppm	-10lgP	#Spec	Area	Start	End	Unique
G3P_HUMAN	R.GALQNIIPASTGAAK.A		28.84	2	706.399	15	-0.4	58.87	2	103000	201	215	Y
G3P_HUMAN	R.DGRGALQNIIPASTGAAK.A		27.93	3	580.651	18	-0.3	36.04	1	29600	198	215	Y
G3P_HUMAN	R.VIISAPSADAPM(+15.99)FVM(+15.99)GVNHEK.Y	Oxidation (M)	29.69	3	749.038	21	-0.3	33.03	1	50800	119	139	Y
CATA_HUMAN	Catalase OS=Homo sapiens GN=CAT PE=1 SV=3 [P04040]	59756	8	3	3	96.33	5	8560	--
Protein Accessions	Peptide	PTM	RT	z	m/z	Length	ppm	-10lgP	#Spec	Area	Start	End	Unique
CATA_HUMAN	R.FNTANDDNVTQVR.A		19.15	2	747.352	13	-0.4	65.85	1	15800	432	444	Y
CATA_HUMAN	R.LSQEDPDYGIR.D		20.39	2	646.815	11	8	36.6	3		253	263	Y
CATA_HUMAN	R.FSTVAGESGSADTVRDPR.G		19.12	3	617.965	18	-0.9	36.53	1	9880	113	130	Y
PF3D7_1110400	asparagine-rich antigen - [Pf3D7_11_v3:414797-419556(+)]	173923	2	3	3	96.15	4	6823.33	--
Protein Accessions	Peptide	PTM	RT	z	m/z	Length	ppm	-10lgP	#Spec	Area	Start	End	Unique
PF3D7_1110400	K.NVENDLLNNDR.D		23.66	2	658.316	11	0.9	61.39	1	8370	826	836	Y
PF3D7_1110400	R.THLLVEQK.E		15.29	2	484.282	8	0.4	41.8	1		1070	1077	Y
PF3D7_1110400	K.SEIQTIPK.K		17.85	2	458.262	8	1.4	41.56	2	12100	1446	1453	Y
S10A7_HUMAN	Protein S100-A7 OS=Homo sapiens GN=S100A7 PE=1 SV=4 [P31151]	11471	12	2	2	94.19	2	93300	--
Protein Accessions	Peptide	PTM	RT	z	m/z	Length	ppm	-10lgP	#Spec	Area	Start	End	Unique
S10A7_HUMAN	K.GTNYLADVFEK.K		34.68	2	628.811	11	-0.3	68.21	1	150000	51	61	Y
S10A7_HUMAN	K.KGTNYLADVFEK.K		31.5	3	462.242	12	0.9	51.95	1	36600	50	61	Y
PF3D7_1016300	glycophorin binding protein (GBP) - [Pf3D7_10_v3:650898-653567(-)]	95844	4	2	2	93.71	4	9350	--
Protein Accessions	Peptide	PTM	RT	z	m/z	Length	ppm	-10lgP	#Spec	Area	Start	End	Unique
PF3D7_1016300	K.ILTNTDPNDEVER.R		19.2	2	758.368	13	-0.3	64.39	2		255	267	Y
PF3D7_1016300	R.NADNKEDLTSADPEGQIMR.E		23.96	3	701.993	19	0.9	58.65	2	18700	269	287	Y
ACTS_HUMAN	Actin alpha skeletal muscle OS=Homo sapiens GN=ACTA1 PE=1 SV=1 [P68133]	42051	6	2	2	89.64	3	19500	ACTB_HUMAN;ACTG_HUMAN;ACTH_HUMAN;ACTA_HUMAN;ACTC_HUMAN
Protein Accessions	Peptide	PTM	RT	z	m/z	Length	ppm	-10lgP	#Spec	Area	Start	End	Unique
ACTS_HUMAN,ACTA_HUMAN,ACTB_HUMAN,ACTG_HUMAN,ACTH_HUMAN,ACTC_HUMAN	K.DSYVGDEAQSK.R		12.89	2	599.764	11	-0.5	60.76	2	12800	53	63	Y
POTEF_HUMAN,ACTG_HUMAN,POTEE_HUMAN,ACTB_HUMAN,POTEJ_HUMAN,POTEI_HUMAN,ACTC_HUMAN,ACTS_HUMAN,ACTA_HUMAN,ACTH_HUMAN	K.AGFAGDDAPR.A		15.44	2	488.728	10	0	57.75	1	26200	21	30	Y
PF3D7_1126500	conserved Plasmodium protein unknown function - [Pf3D7_11_v3:1033062-1037168(+)]	163535	1	2	2	86.05	3	15850	--
Protein Accessions	Peptide	PTM	RT	z	m/z	Length	ppm	-10lgP	#Spec	Area	Start	End	Unique
PF3D7_1126500	K.NSNVENNLYK.K		17.09	2	597.791	10	0.1	60.08	2	19300	811	820	Y
PF3D7_1126500	R.IVLSFDIDR.I		34.58	2	539.3	9	-1.2	51.94	1	12400	108	116	Y
THIO_HUMAN	Thioredoxin OS=Homo sapiens GN=TXN PE=1 SV=3 [P10599]	11737	21	2	2	84.83	2	16700	--
Protein Accessions	Peptide	PTM	RT	z	m/z	Length	ppm	-10lgP	#Spec	Area	Start	End	Unique
THIO_HUMAN	K.TAFQEALDAAGDK.L		28.46	2	668.822	13	-0.5	59.12	1	17600	9	21	Y
THIO_HUMAN	K.VGEFSGANK.E		12.91	2	454.727	9	-0.5	51.41	1	15800	86	94	Y
PF3D7_0905800	conserved Plasmodium protein unknown function - [Pf3D7_09_v3:289050-292897(+)]	139987	2	2	2	82.48	2	26825	--
Protein Accessions	Peptide	PTM	RT	z	m/z	Length	ppm	-10lgP	#Spec	Area	Start	End	Unique
PF3D7_0905800	K.TTLIGIPINFIAR.N		44.52	2	714.933	13	1.5	48.57	1	47500	389	401	Y
PF3D7_0905800	K.KFENVQENYQINK.S		20.44	3	551.946	13	-0.6	43.02	1	6150	973	985	Y
S10A8_HUMAN	Protein S100-A8 OS=Homo sapiens GN=S100A8 PE=1 SV=1 [P05109]	10835	29	3	3	79.58	3	14483.3	--
Protein Accessions	Peptide	PTM	RT	z	m/z	Length	ppm	-10lgP	#Spec	Area	Start	End	Unique
S10A8_HUMAN	K.MGVAAHKK.S		6.04	2	421.24	8	1.2	40.61	1		78	85	Y
S10A8_HUMAN	K.ALNSIIDVYHK.Y		28.54	3	424.903	11	0.2	32.96	1	38100	8	18	Y
S10A8_HUMAN	K.GNFHAVYR.D		15.59	2	482.243	8	0.2	30.7	1	5350	24	31	Y
FILA_HUMAN	Filaggrin OS=Homo sapiens GN=FLG PE=1 SV=3 [P20930]	435180	1	2	2	74.83	5	14450	--
Protein Accessions	Peptide	PTM	RT	z	m/z	Length	ppm	-10lgP	#Spec	Area	Start	End	Unique
FILA_HUMAN	R.HSGIGHGQASSAVR.D		9.43	3	455.232	14	-0.3	51.66	4	23400	2019	2032	Y
FILA_HUMAN	R.KRPSSLER.R		7.59	2	486.783	8	-0.6	28.77	1	5500	123	130	Y
PF3D7_0923400	conserved Plasmodium protein unknown function - [Pf3D7_09_v3:950408-953722(+)]	135820	2	2	2	72.72	2	9875	--
Protein Accessions	Peptide	PTM	RT	z	m/z	Length	ppm	-10lgP	#Spec	Area	Start	End	Unique
PF3D7_0923400	K.IIINIDEDTNEK.Y		27.17	2	708.864	12	-0.3	54.79	1	15800	635	646	Y
PF3D7_0923400	K.SVYNSVGDK.N		13.71	2	484.738	9	0.1	35.85	1	3950	347	355	Y
CALL5_HUMAN	Calmodulin-like protein 5 OS=Homo sapiens GN=CALML5 PE=1 SV=2 [Q9NZT1]	15893	17	2	2	63.2	2	60100	--
Protein Accessions	Peptide	PTM	RT	z	m/z	Length	ppm	-10lgP	#Spec	Area	Start	End	Unique
CALL5_HUMAN	K.NLSEAQLR.K		17.62	2	465.754	8	0.2	48.09	1	38700	43	50	Y
CALL5_HUMAN	R.EADVDQDGRVNYEEFAR.M		25.11	3	671.636	17	-1.1	30.21	1	81500	125	141	Y
PF3D7_0724100	conserved Plasmodium protein unknown function - [Pf3D7_07_v3:1013295-1016449(-)]	124126	2	2	2	60.3	2	2860	--
Protein Accessions	Peptide	PTM	RT	z	m/z	Length	ppm	-10lgP	#Spec	Area	Start	End	Unique
PF3D7_0724100	K.SNSYVNPTQK.K		13.68	2	569.28	10	-0.6	45.19	1	5720	359	368	Y
PF3D7_0724100	K.IENENIINNK.I		17.93	2	600.815	10	0.5	30.22	1		318	327	Y
IGHG1_HUMAN	Ig gamma-1 chain C region OS=Homo sapiens GN=IGHG1 PE=1 SV=1 [P01857]	36106	6	2	2	55.44	2	49733.3	--
Protein Accessions	Peptide	PTM	RT	z	m/z	Length	ppm	-10lgP	#Spec	Area	Start	End	Unique
IGHG1_HUMAN	K.GPSVFPLAPSSK.S		29.21	2	593.827	12	0.7	39.91	1	68000	5	16	Y
IGHG4_HUMAN,IGHG2_HUMAN,IGHG1_HUMAN,IGHG3_HUMAN	K.DTLM(+15.99)ISR.T	Oxidation (M)	17.91	2	426.218	7	0.5	31.07	1	40300	132	138	Y
DSC1_HUMAN	Desmocollin-1 OS=Homo sapiens GN=DSC1 PE=1 SV=2 [Q08554]	99987	3	2	2	51.08	2	48750	--
Protein Accessions	Peptide	PTM	RT	z	m/z	Length	ppm	-10lgP	#Spec	Area	Start	End	Unique
DSC1_HUMAN	K.IEDDNDNAPYFEHR.V		20.79	3	578.917	14	-0.2	35.61	1	74600	232	245	Y
DSC1_HUMAN	K.VQDQDLPNTPHSK.A		14.27	3	493.579	13	0.3	30.95	1	22900	377	389	Y

## Sheet: SDS 150kDa
Protein Accessions	Description	Avg. Mass	Coverage (%)	#Unique	#Peptides	-10lgP	# Spectra	Area	Other Protein Matches/Notes
PF3D7_0929400	high molecular weight rhoptry protein 2 (RhopH2) - [Pf3D7_09_v3:1175203-1180762(+)]	162664	49	69	69	393.64	155	1330000	--
Protein Accessions	Peptide	PTM	RT	z	m/z	Length	ppm	-10lgP	#Spec	Area	Start	End	Unique
PF3D7_0929400	K.SLYGNNNNNNAGSESDVTLK.S		22	2	1055.98	20	-0.9	97.06	5	193000	103	122	Y
PF3D7_0929400	R.VTDAIDVYDFFYIK.K		46.24	2	854.927	14	0.1	96.35	1	281000	972	985	Y
PF3D7_0929400	K.DFTQTNALTNLPNLDNK.K		33.93	2	959.978	17	-0.7	94.96	3	152000	477	493	Y
PF3D7_0929400	K.NNDQLTFLETQVAK.I		33.29	2	810.916	14	0.7	90.61	2	973000	588	601	Y
PF3D7_0929400	K.NN(+.98)DQLTFLETQVAK.I	Deamidation (NQ)	35.47	2	811.407	14	0.2	87.6	1	39000	588	601	Y
PF3D7_0929400	K.SLYGNN(+.98)NNNNAGSESDVTLK.S	Deamidation (NQ)	22.43	2	1056.48	20	-0.3	87.05	1	94800	103	122	Y
PF3D7_0929400	K.HLINADDVSPSYINLYR.S		32.9	2	995.506	17	1	86.42	2	17400	417	433	Y
PF3D7_0929400	R.ITEDKHLINADDVSPSYINLYR.S		31.93	3	859.437	22	-1.1	85.84	5	73900	412	433	Y
PF3D7_0929400	R.LFVTEGTLEYLLLDK.I		47.58	2	877.485	15	0.4	83.52	4	483000	1193	1207	Y
PF3D7_0929400	K.SLYGNNNNN(+.98)NAGSESDVTLK.S	Deamidation (NQ)	22.53	2	1056.48	20	-1.8	83.2	2	94800	103	122	Y
PF3D7_0929400	K.YIISDDLYYVNM(+15.99)K.V	Oxidation (M)	32.91	2	826.897	13	-0.1	82.58	2	68000	296	308	Y
PF3D7_0929400	K.NIVSDALTSEEIKR.H		29.12	2	787.923	14	0.4	82.12	2	127000	1267	1280	Y
PF3D7_0929400	K.YLYM(+15.99)DEYLSEGDK.A	Oxidation (M)	26.89	2	821.353	13	0.1	82.1	1	233000	52	64	Y
PF3D7_0929400	K.SVYYDDDVSLYR.K		28.16	2	747.841	12	-0.6	81.83	1	670000	834	845	Y
PF3D7_0929400	K.YMTIYINEAYIK.N		35.37	2	761.387	12	1.2	81.35	1	172000	1255	1266	Y
PF3D7_0929400	K.NIVSDALTSEEIK.R		31.66	2	709.872	13	-0.3	80.8	2	400000	1267	1279	Y
PF3D7_0929400	K.YM(+15.99)TIYINEAYIK.N	Oxidation (M)	31.74	2	769.383	12	-0.9	80.33	1	87400	1255	1266	Y
PF3D7_0929400	R.IYDM(+15.99)TINNALVPEIQPYNR.R	Oxidation (M)	35.12	2	1140.57	19	0.4	79.92	4	32100	1234	1252	Y
PF3D7_0929400	K.QPYYLMSNVPLNNPK.K		32.38	2	889.45	15	-0.8	79.7	3	251000	1174	1188	Y
PF3D7_0929400	K.ELETILNNSPFSEEQTMK.L		36.27	2	1055.5	18	0.2	79.6	2	234000	1010	1027	Y
PF3D7_0929400	K.SLYGNNNN(+.98)NNAGSESDVTLK.S	Deamidation (NQ)	22.55	2	1056.48	20	3.5	78.93	2	94800	103	122	Y
PF3D7_0929400	K.YLYMDEYLSEGDK.A		32.8	2	813.356	13	0.3	78.93	1	99700	52	64	Y
PF3D7_0929400	K.YIISDDLYYVNMK.V		36.08	2	818.9	13	0	76.32	1	277000	296	308	Y
PF3D7_0929400	K.LLTSYEYIDSIANNYFFLSEYK.N		50.32	3	898.438	22	-1	75.56	3	18300	644	665	Y
PF3D7_0929400	K.YFDEYFFASGGK.I		35.41	2	715.817	12	0	74.48	1	605000	201	212	Y
PF3D7_0929400	K.NSQNYSLTHTEEMIK.I		24.94	2	897.919	15	-1	74.41	2	10300	803	817	Y
PF3D7_0929400	K.GSQNTEGESEVPSDDEINK.T		18.19	2	1017.94	19	0.9	73.75	4	419000	130	148	Y
PF3D7_0929400	K.VFNGIPAFLDK.N		37.49	2	610.837	11	-0.5	72.21	1	610000	256	266	Y
PF3D7_0929400	K.IDDINNLNIYEHK.E		27.06	2	800.902	13	-0.5	72.04	2	82800	323	335	Y
PF3D7_0929400	R.VSNITNDMIK.K		23.16	2	567.795	10	0.1	71.86	2	755000	466	475	Y
PF3D7_0929400	K.SLYGNNN(+.98)NNNAGSESDVTLK.S	Deamidation (NQ)	22.77	2	1056.48	20	2.6	71.38	1	94800	103	122	Y
PF3D7_0929400	K.KELETILNNSPFSEEQTM(+15.99)K.L	Oxidation (M)	31.72	3	752.034	19	-1.4	70.45	1		1009	1027	Y
PF3D7_0929400	R.FDKYIISDDLYYVNMK.V		36.43	3	676.332	16	-1.3	70.14	1		293	308	Y
PF3D7_0929400	R.IYDMTINNALVPEIQPYNR.R		38.75	2	1132.57	19	-0.9	68.83	3	83600	1234	1252	Y
PF3D7_0929400	K.ADSDITYFVK.Q		28.46	2	579.787	10	-0.2	68.47	1	1060000	378	387	Y
PF3D7_0929400	K.VHDFLVLTSQSNENLLPNKEK.L		32.08	3	809.095	21	-0.4	68.34	2		170	190	Y
PF3D7_0929400	R.SNNIVALYILK.T		38.43	2	624.372	11	0.7	67.84	1	1140000	434	444	Y
PF3D7_0929400	R.VSNITNDM(+15.99)IK.K	Oxidation (M)	16.73	2	575.793	10	1.5	66.39	1	375000	466	475	Y
PF3D7_0929400	K.KDFTQTNALTNLPNLDNK.K		30.59	3	683.02	18	-0.3	65.27	1	90400	476	493	Y
PF3D7_0929400	K.LQLFFTM(+15.99)AFK.D	Oxidation (M)	41.29	2	631.336	10	-0.7	64.91	1	61000	520	529	Y
PF3D7_0929400	K.ELETILNNSPFSEEQTM(+15.99)K.L	Oxidation (M)	34.65	3	709.337	18	0.1	63.83	1	230000	1010	1027	Y
PF3D7_0929400	R.ILWM(+15.99)HASSNLGTGTYLK.N	Oxidation (M)	30.39	3	636.661	17	-0.2	63.7	1	195000	1045	1061	Y
PF3D7_0929400	K.YNASYAYFTLMNMIGK.N		47.64	3	629.632	16	-0.4	63.12	1	24800	713	728	Y
PF3D7_0929400	R.YYESVSIYIR.L		31.12	2	646.83	10	0.4	62.97	2	124000	243	252	Y
PF3D7_0929400	K.QPYYLM(+15.99)SNVPLNNPK.K	Oxidation (M)	27.66	2	897.448	15	0.3	62.29	3	67900	1174	1188	Y
PF3D7_0929400	K.DMIDINLSIHK.W		31.8	2	649.842	11	-0.8	62.24	2	15600	885	895	Y
PF3D7_0929400	R.SN(+.98)NIVALYILK.T	Deamidation (NQ)	39.66	2	624.864	11	0	61.96	1		434	444	Y
PF3D7_0929400	R.VSNITN(+.98)DMIK.K	Deamidation (NQ)	21.13	2	568.286	10	-0.8	59.99	1	20100	466	475	Y
PF3D7_0929400	K.SPDSLDFSIPMNFFNHK.N		43.27	3	665.98	17	-0.4	58.24	2	59100	615	631	Y
PF3D7_0929400	K.LFEQIVDQIK.Y		35.73	2	616.847	10	-0.9	57.31	1	1700000	191	200	Y
PF3D7_0929400	K.ILGLLTVTLWAK.E		47.51	2	664.421	12	0.3	56.1	1	81000	818	829	Y
PF3D7_0929400	K.NHDIYSK.G		8.88	2	438.714	7	-0.1	55.28	3	85800	729	735	Y
PF3D7_0929400	R.IHPNDFLNNK.V		22.29	2	606.312	10	0.6	54.97	2	266000	1159	1168	Y
PF3D7_0929400	K.VHDFLVLTSQSNENLLPNK.E		34.43	3	723.383	19	-0.7	54.59	1	1030000	170	188	Y
PF3D7_0929400	K.QLDDEEIER.F		17.85	2	573.768	9	0.3	53.61	1	832000	388	396	Y
PF3D7_0929400	K.LSLAPDM(+15.99)VK.T	Oxidation (M)	22.55	2	495.271	9	0.6	52.47	1	186000	935	943	Y
PF3D7_0929400	K.TQYEENKLSEYR.A		18.72	3	520.582	12	-0.5	51.94	1	113000	445	456	Y
PF3D7_0929400	K.YNFLDIYK.Q		35.45	2	538.277	8	0	51.45	1	411000	222	229	Y
PF3D7_0929400	K.KSVYYDDDVSLYR.K		25.48	3	541.595	13	0.1	49.8	1	26300	833	845	Y
PF3D7_0929400	K.N(+.98)GYHVMNDDKLK.L	Deamidation (NQ)	18.88	3	478.894	12	-0.9	49.69	3	92400	632	643	Y
PF3D7_0929400	K.MQVLFITLR.D		41.68	2	560.832	9	1	49.58	1	167000	1114	1122	Y
PF3D7_0929400	K.YVTTLTK.A		16.34	2	413.239	7	0	48.45	2	270000	371	377	Y
PF3D7_0929400	R.FDKYIISDDLYYVNM(+15.99)K.V	Oxidation (M)	33.81	3	681.664	16	-0.4	48.04	1	48000	293	308	Y
PF3D7_0929400	K.M(+15.99)QVLFITLR.D	Oxidation (M)	36.75	2	568.828	9	-1.5	47.55	1	250000	1114	1122	Y
PF3D7_0929400	K.HNHIVER.F		7.2	2	452.741	7	-0.2	47.3	1	29800	286	292	Y
PF3D7_0929400	K.DFFFM(+15.99)K.Q	Oxidation (M)	31.1	2	425.694	6	0.5	47.25	2	234000	765	770	Y
PF3D7_0929400	K.LSLAPDMVK.T		27.72	2	487.274	9	2	47.02	1		935	943	Y
PF3D7_0929400	K.LANNIEK.S		11.44	2	401.227	7	-0.4	46.27	1	612000	863	869	Y
PF3D7_0929400	K.KVHDFLVLTSQSNENLLPNK.E		32.49	3	766.081	20	-0.5	46.18	2		169	188	Y
PF3D7_0929400	R.IHPNDFLN(+.98)NK.V	Deamidation (NQ)	22.2	2	606.804	10	0.8	46.12	2	13500	1159	1168	Y
PF3D7_0929400	K.EYNEFLQDKR.A		21.34	2	671.331	10	7.8	46.03	2	67700	995	1004	Y
PF3D7_0929400	K.TIM(+15.99)NFVK.F	Oxidation (M)	20.4	2	434.734	7	0.2	45.06	1	361000	149	155	Y
PF3D7_0929400	K.LMYKPMNVEK.L		21.08	2	626.826	10	2.2	44.93	2	14400	917	926	Y
PF3D7_0929400	K.LPLEDYYK.L		26.89	2	520.769	8	-0.1	44.05	2	1150000	927	934	Y
PF3D7_0929400	K.WNPAEIEK.L		23.99	2	493.751	8	-0.1	43.9	2	138000	896	903	Y
PF3D7_0929400	K.QLMSAIR.K		20.96	2	409.731	7	-0.4	42.69	2	278000	363	369	Y
PF3D7_0929400	R.VTDAIDVYDFFYIKK.V		41.79	3	612.984	15	-3.1	42.04	1	65700	972	986	Y
PF3D7_0929400	K.DFTQTNALTNLPNLDNKK.T		31.62	3	683.019	18	-0.9	42	1	903000	477	494	Y
PF3D7_0929400	K.YLYMDEYLSEGDKATFEK.K		34	3	734.669	18	-0.4	41.37	1	61000	52	69	Y
PF3D7_0929400	R.KYVTTLTK.A		14.46	2	477.287	8	0.2	41.31	1	234000	370	377	Y
PF3D7_0929400	K.DM(+15.99)IDINLSIHK.W	Oxidation (M)	27.82	3	438.896	11	1.1	41.27	1	23300	885	895	Y
PF3D7_0929400	K.N(+.98)GYHVM(+15.99)NDDKLK.L	Deamidation (NQ); Oxidation (M)	14.76	3	484.227	12	1.8	40.15	1	54500	632	643	Y
PF3D7_0929400	K.LMDMELK.H		25.85	2	440.219	7	-0.8	40.07	1	345000	279	285	Y
PF3D7_0929400	R.IHPN(+.98)DFLNNK.V	Deamidation (NQ)	21.36	3	404.872	10	0.3	39.2	2	15300	1159	1168	Y
PF3D7_0929400	K.LMDM(+15.99)ELK.H	Oxidation (M)	18.51	2	448.216	7	-1.1	38.92	1	92500	279	285	Y
PF3D7_0929400	K.TQYEENK.L		7.1	2	456.208	7	-2.2	37.92	1	51200	445	451	Y
PF3D7_0929400	K.RVSNITNDMIK.K		21.08	2	645.847	11	1.9	37.75	1	10400	465	475	Y
PF3D7_0929400	K.TIMNFVK.F		27.47	2	426.736	7	-0.3	36.29	1	324000	149	155	Y
PF3D7_0929400	K.LMYKPM(+15.99)NVEK.L	Oxidation (M)	17.43	2	634.823	10	1.1	35.69	1	16400	917	926	Y
PF3D7_0929400	K.TTEYYLK.E		19.29	2	459.234	7	0	35.58	1	389000	495	501	Y
PF3D7_0929400	K.DFFFMK.Q		36.95	2	417.697	6	0.6	35.2	1	250000	765	770	Y
PF3D7_0929400	K.YLYM(+15.99)DEYLSEGDKATFEK.K	Oxidation (M)	29	3	740.001	18	0.1	34.95	1	174000	52	69	Y
PF3D7_0929400	K.EYENFVENFQPDLHDIMK.L		40.06	3	756.681	18	-0.2	32.37	1	302000	502	519	Y
PF3D7_0929400	K.EYNEFLQDK.R		23.97	2	593.274	9	-1.3	31.49	1	464000	995	1003	Y
PF3D7_0929400	K.LM(+15.99)YKPM(+15.99)NVEK.L	Oxidation (M)	15.35	2	642.82	10	0.6	31.48	1		917	926	Y
PF3D7_0929400	K.ETMHLSAK.N		12.91	2	458.732	8	1.2	30.97	1	40500	336	343	Y
PF3D7_0929400	K.LM(+15.99)YKPMNVEK.L	Oxidation (M)	19.08	3	423.551	10	0.2	29.98	1	90500	917	926	Y
PF3D7_0929400	K.LLTSYEYIDSIANN(+.98)YFFLSEYK.N	Deamidation (NQ)	50.41	3	898.774	22	7.7	28.71	1		644	665	Y
PF3D7_1003800	U5 small nuclear ribonuclear protein putative - [Pf3D7_10_v3:172723-176430(-)]	142944	27	32	32	308.6	54	221667	--
Protein Accessions	Peptide	PTM	RT	z	m/z	Length	ppm	-10lgP	#Spec	Area	Start	End	Unique
PF3D7_1003800	R.ILGEGYTLNDDEDMITR.V		32.59	2	977.957	17	0.7	92.82	2	98900	640	656	Y
PF3D7_1003800	R.ILGEGYTLNDDEDM(+15.99)ITR.V	Oxidation (M)	29.56	2	985.954	17	-0.6	89.75	4	43400	640	656	Y
PF3D7_1003800	K.NSSTVSFFNVNNINEISEK.S		36.88	2	1072.02	19	-0.5	86.03	3	25700	205	223	Y
PF3D7_1003800	K.VYDGVEVFVEEEDTQDIEEATINK.I		39.03	3	924.433	24	2.4	82.85	1	42400	92	115	Y
PF3D7_1003800	K.STLNYNIDPNVISLLK.N		41.6	2	902.495	16	-0.8	82.42	1	118000	970	985	Y
PF3D7_1003800	K.DNIIQGFSWATK.E		36.83	2	690.351	12	-1	78.67	2	57800	1030	1041	Y
PF3D7_1003800	K.AMPISLLFSNR.I		41.09	2	624.842	11	-0.6	75.64	1	101000	283	293	Y
PF3D7_1003800	K.IIDHLINYTDTR.L		26.38	2	737.387	12	-1.8	74.27	3		260	271	Y
PF3D7_1003800	K.GLSEDVTINR.F		21.66	2	552.289	10	1.3	72.27	1	96500	1208	1217	Y
PF3D7_1003800	K.INYTIEEINMK.I		29.76	2	684.347	11	-0.7	71.08	1	69200	396	406	Y
PF3D7_1003800	R.IYENIPNNILLNK.K		33.12	2	779.436	13	0.4	68.99	1	176000	294	306	Y
PF3D7_1003800	R.ADIDDDPINR.G		19.2	2	572.268	10	0.9	66.74	1	243000	1060	1069	Y
PF3D7_1003800	K.INYTIEEINM(+15.99)K.I	Oxidation (M)	25.81	2	692.345	11	0.1	64.84	1	35300	396	406	Y
PF3D7_1003800	K.SDYLYNTK.Y		18.14	2	502.24	8	0	63.94	1	38200	534	541	Y
PF3D7_1003800	K.TLQIYSGSLK.T		26.51	2	555.314	10	0	63.93	1	85000	577	586	Y
PF3D7_1003800	K.LIENMDELQK.V		24.58	2	616.813	10	-0.1	63.68	2	215000	82	91	Y
PF3D7_1003800	R.VITHLWIYEGR.Y		31.71	3	462.923	11	0	61.87	1	68300	657	667	Y
PF3D7_1003800	K.SNYLSNISR.K		22.43	2	527.27	9	-0.1	59.86	2	67500	224	232	Y
PF3D7_1003800	K.IYMIAEPVQK.E		27.09	2	596.326	10	0.4	59.68	1	153000	867	876	Y
PF3D7_1003800	R.AIYSSVLLATPR.L		32.76	2	645.874	12	-0.1	58.94	1	139000	1081	1092	Y
PF3D7_1003800	K.SVILRPLEPAPIQHLAR.E		30.97	3	637.381	17	-1.8	58.02	1	54500	1181	1197	Y
PF3D7_1003800	K.SALLNDNENAEIFYPLHK.K		34.48	3	696.684	18	-1.1	57.88	2	207000	741	758	Y
PF3D7_1003800	R.GAGQIIPTAR.R		20.73	2	492.285	10	0.1	57.75	2	146000	1070	1079	Y
PF3D7_1003800	K.LIENM(+15.99)DELQK.V	Oxidation (M)	18.27	2	624.811	10	-0.1	57.11	2		82	91	Y
PF3D7_1003800	K.AM(+15.99)PISLLFSNR.I	Oxidation (M)	35.97	2	632.84	11	0	55.8	2	75000	283	293	Y
PF3D7_1003800	K.DFLLSPLK.N		35.42	2	466.776	8	0.2	51.44	1	33100	423	430	Y
PF3D7_1003800	K.SPLYANQK.R		13.05	2	460.746	8	0.4	50.78	1	80700	487	494	Y
PF3D7_1003800	K.EGPLIEESMK.G		23.65	2	566.781	10	-0.2	48.14	1	95300	1042	1051	Y
PF3D7_1003800	K.IYM(+15.99)IAEPVQK.E	Oxidation (M)	23.32	2	604.323	10	0.4	45.87	1	60300	867	876	Y
PF3D7_1003800	K.DEHQINDLDKEK.R		14.59	3	495.24	12	2.8	45.36	1	17100	956	967	Y
PF3D7_1003800	K.LYGDLEIK.V		26.58	2	475.763	8	-0.4	45.19	1	93400	829	836	Y
PF3D7_1003800	K.KDFLLSPLK.N		29.97	2	530.823	9	-0.4	44.53	1	22300	422	430	Y
PF3D7_1003800	K.LDVEANR.K		13.46	2	408.714	7	-1.4	40.33	1		129	135	Y
PF3D7_1003800	R.KGLSEDVTINR.F		19.24	3	411.226	11	-0.1	39.38	1	6100	1207	1217	Y
PF3D7_1003800	K.EGPLIEESM(+15.99)K.G	Oxidation (M)	18.47	2	574.779	10	-0.6	39.11	1	26900	1042	1051	Y
PF3D7_1003800	R.RAIYSSVLLATPR.L		29.64	3	482.953	13	1.3	32.2	2	18200	1080	1092	Y
PF3D7_1003800	K.YLSELMK.Q		25.12	2	442.232	7	-2.2	30.33	1	29000	154	160	Y
PF3D7_1003800	K.DEHQINDLDK.E		15.02	3	409.526	10	-0.1	29.8	1	11200	956	965	Y
DESP_HUMAN	Desmoplakin OS=Homo sapiens GN=DSP PE=1 SV=3 [P15924]	331774	3	10	10	203.98	13	28200	--
Protein Accessions	Peptide	PTM	RT	z	m/z	Length	ppm	-10lgP	#Spec	Area	Start	End	Unique
DESP_HUMAN	R.YEVTSGGGGTSR.M		11.93	2	585.773	12	0.2	82.63	1	16400	28	39	Y
DESP_HUMAN	R.LNDSILQATEQR.R		26.48	2	694.361	12	-1.9	78.79	1		1256	1267	Y
DESP_HUMAN	R.QLQNIIQATSR.E		25.65	2	636.357	11	-0.2	69.72	2	26700	271	281	Y
DESP_HUMAN	R.LLQLQEQM(+15.99)R.A	Oxidation (M)	21.58	2	587.816	9	0.5	66.32	2	30700	142	150	Y
DESP_HUMAN	R.SQLQISNNR.T		15.05	2	530.28	9	-2	57.85	1		1754	1762	Y
DESP_HUMAN	R.ETQSQLETER.S		12.77	2	610.791	10	-1.1	54.74	1	27200	1923	1932	Y
DESP_HUMAN	R.AELIVQPELK.Y		28.34	2	570.337	10	0.6	52.56	1	8310	85	94	Y
DESP_HUMAN	R.AQIDNLTR.E		17.1	2	465.753	8	-1.4	39.86	1	9450	1393	1400	Y
DESP_HUMAN	R.YIELLTR.S		28.48	2	454.265	7	-1.6	35.9	1	14700	1003	1009	Y
DESP_HUMAN	R.AESGPDLR.Y		12.53	2	422.712	8	0.8	28.93	1	19200	20	27	Y
DESP_HUMAN	R.LLQLQEQMR.A		26.26	2	579.819	9	0.2	28.57	1		142	150	Y
DSG1_HUMAN	Desmoglein-1 OS=Homo sapiens GN=DSG1 PE=1 SV=2 [Q02413]	113748	12	10	10	201.76	15	37700	--
Protein Accessions	Peptide	PTM	RT	z	m/z	Length	ppm	-10lgP	#Spec	Area	Start	End	Unique
DSG1_HUMAN	R.YVM(+15.99)GNNPADLLAVDSR.T	Oxidation (M)	31.29	2	875.924	16	-1.3	85.29	2	42400	423	438	Y
DSG1_HUMAN	R.QEPSDSPM(+15.99)FIINR.N	Oxidation (M)	27.14	2	775.37	13	0.2	69.11	1	39900	201	213	Y
DSG1_HUMAN	K.TYVVTGNM(+15.99)GSNDK.V	Oxidation (M)	14.28	2	701.318	13	-1.4	68.6	1	11500	391	403	Y
DSG1_HUMAN	R.M(+15.99)TGFELTEGVK.T	Oxidation (M)	26.62	2	614.301	11	1.3	60.08	1		651	661	Y
DSG1_HUMAN	R.EQYGQYALAVR.G		25.7	2	649.331	11	0.6	57.16	2	29600	228	238	Y
DSG1_HUMAN	K.VGDFVATDLDTGRPSTTVR.Y		27.35	3	669.676	19	-0.7	53.75	2		404	422	Y
DSG1_HUMAN	R.ESSNVVVTER.V		14.51	2	560.286	10	0.2	53.15	1	11700	916	925	Y
DSG1_HUMAN	R.TM(+15.99)NNFLDR.E	Oxidation (M)	20.26	2	513.737	8	-0.7	50.39	1	25000	220	227	Y
DSG1_HUMAN	R.DGSNVIVTER.V		17.39	2	545.277	10	-6.9	47	2	5270	888	897	Y
DSG1_HUMAN	R.VVGPISGADLHGM(+15.99)LEM(+15.99)PDLR.D	Oxidation (M)	30.64	3	713.691	20	1	45.11	2	30800	868	887	Y
HORN_HUMAN	Hornerin OS=Homo sapiens GN=HRNR PE=1 SV=2 [Q86YZ3]	282389	6	12	12	200.63	26	75800	--
Protein Accessions	Peptide	PTM	RT	z	m/z	Length	ppm	-10lgP	#Spec	Area	Start	End	Unique
HORN_HUMAN	R.YGQQGSGSGQSPSR.G		8.66	2	698.316	14	0.3	79.03	3	20000	649	662	Y
HORN_HUMAN	R.HGSSSGSSSSYGQHGSGSR.Q		6.76	3	603.589	19	-0.4	66.58	1		1443	1461	Y
HORN_HUMAN	R.GSGSGQSPSYGR.H		9.55	2	570.257	12	-0.1	66.31	1	30300	897	908	Y
HORN_HUMAN	R.QSLGHGQHGSGSGQSPSPSR.G		8.86	3	649.972	20	0.5	57.77	3	42000	992	1011	Y
HORN_HUMAN	R.SSSRGPYESGSGHSSGLGHQESR.S		11.28	4	587.268	23	1.3	51.38	4	48500	568	590	Y
HORN_HUMAN	R.GSGSRQSPSYGR.H		8.63	3	413.534	12	-0.3	50.88	1		1132	1143	Y
HORN_HUMAN	R.HGAGSGQSLSHGR.H		7.14	3	417.538	13	0.8	49.72	1		2762	2774	Y
HORN_HUMAN	R.GPYESGSGHSSGLGHR.E		11.04	3	528.909	16	-1.1	48.44	2	56900	1038	1053	Y
HORN_HUMAN	R.SSSRGPYESR.S		8.27	2	563.267	10	-1.2	44.09	1	43900	1268	1277	Y
HORN_HUMAN	R.QGSGSGQSPSR.G		2.68	2	524.245	11	1.5	42.6	4		1705	1715	Y
HORN_HUMAN	R.GSGSGQSPSSGQ(+.98)HGTGFGR.S	Deamidation (NQ)	12.51	3	583.591	19	0	41.19	3	19700	430	448	Y
HORN_HUMAN	R.GSGSGQSPSSGQHGTGFGR.S		11.8	3	583.263	19	0.7	37.74	1	122000	430	448	Y
HORN_HUMAN	R.GPYESGSGHSSGLGHQESR.S		11.62	4	482.967	19	-0.2	30.23	1	26500	572	590	Y
PF3D7_0812500	RNA-binding protein putative - [Pf3D7_08_v3:626069-628945(-)]	117080	9	7	7	178.18	9	39343.3	--
Protein Accessions	Peptide	PTM	RT	z	m/z	Length	ppm	-10lgP	#Spec	Area	Start	End	Unique
PF3D7_0812500	K.TGATATTNNTTTTTK.R		8.59	2	742.366	15	0.6	91.06	2	8840	78	92	Y
PF3D7_0812500	K.SVEDNLDEEYDVGK.N		24.38	2	806.354	14	-0.8	74.28	1		50	63	Y
PF3D7_0812500	K.LNPVTEEEDLK.I		23.5	2	643.828	11	0.6	59.29	2	75800	184	194	Y
PF3D7_0812500	R.EDLYNYYDEK.N		24.76	2	676.288	10	-0.5	52.95	1	9330	698	707	Y
PF3D7_0812500	K.HDLYDKEYYNK.R		16.78	3	496.565	11	0	36.25	1	4490	713	723	Y
PF3D7_0812500	K.INDDHINISSK.Y		17.04	3	419.214	11	0.6	32.08	1	32900	780	790	Y
PF3D7_0812500	K.YNDGYVGDNKK.Y		11.43	3	424.867	11	0.9	30.61	1	7680	683	693	Y
HBB_HUMAN	Hemoglobin subunit beta OS=Homo sapiens GN=HBB PE=1 SV=2 [P68871]	15998	44	6	6	172.85	9	109300	--
Protein Accessions	Peptide	PTM	RT	z	m/z	Length	ppm	-10lgP	#Spec	Area	Start	End	Unique
HBB_HUMAN	K.VNVDEVGGEALGR.L		24.64	2	657.836	13	-0.3	86.35	2	160000	19	31	Y
HBB_HUMAN,HBD_HUMAN	K.VVAGVANALAHK.Y		21.14	2	575.341	12	0.3	62.65	1	12800	134	145	Y
HBB_HUMAN	K.EFTPPVQAAYQK.V		24.84	2	689.853	12	-0.7	61.53	2	38900	122	133	Y
HBB_HUMAN	K.SAVTALWGK.V		28.61	2	466.763	9	-0.5	61.08	1	27000	10	18	Y
HBD_HUMAN,HBE_HUMAN,HBG1_HUMAN,HBB_HUMAN,HBG2_HUMAN	R.LLVVYPWTQR.F		36.68	2	637.865	10	-1.6	49.79	2	129000	32	41	Y
HBB_HUMAN,HBD_HUMAN	M.VHLTPEEK.S		12.87	2	476.758	8	-0.3	36.23	1	19200	2	9	Y
SBSN_HUMAN	Suprabasin OS=Homo sapiens GN=SBSN PE=1 SV=2 [Q6UWP8]	60541	11	4	4	132.64	5	10740	--
Protein Accessions	Peptide	PTM	RT	z	m/z	Length	ppm	-10lgP	#Spec	Area	Start	End	Unique
SBSN_HUMAN	K.FGQGVDNAAGQAGNEAGR.F		17.72	2	859.894	18	-1.8	78.51	1	8610	152	169	Y
SBSN_HUMAN	K.FGQGAHHAAGQAGNEAGR.F		9.91	3	579.272	18	0.7	56.64	2	14500	242	259	Y
SBSN_HUMAN	K.LGHGVNNAAGQVGK.E		12.65	3	441.237	14	-0.8	43.61	1	7780	115	128	Y
SBSN_HUMAN	K.VAHEINHGIGQAGK.E		12.09	3	477.588	14	0.4	32.53	1	9110	97	110	Y
CASPE_HUMAN	Caspase-14 OS=Homo sapiens GN=CASP14 PE=1 SV=2 [P31944]	27680	13	4	4	130.03	6	16233.3	--
Protein Accessions	Peptide	PTM	RT	z	m/z	Length	ppm	-10lgP	#Spec	Area	Start	End	Unique
CASPE_HUMAN	R.DPTAEQFQEELEK.F		28.75	2	782.362	13	-0.8	74.8	1	20800	55	67	Y
CASPE_HUMAN	K.TNPEIQSTLR.K		19.66	2	579.809	10	0.4	60.49	2	14000	227	236	Y
CASPE_HUMAN	K.RDPTAEQFQEELEK.F		25.74	3	573.943	14	-1.3	46.85	2		54	67	Y
CASPE_HUMAN	K.FQQAIDSR.E		14.48	2	482.746	8	0	37.47	1	13900	68	75	Y
DCD_HUMAN	Dermcidin OS=Homo sapiens GN=DCD PE=1 SV=2 [P81605]	11284	23	3	3	130	5	532333	--
Protein Accessions	Peptide	PTM	RT	z	m/z	Length	ppm	-10lgP	#Spec	Area	Start	End	Unique
DCD_HUMAN	K.LGKDAVEDLESVGK.G		27.23	2	730.385	14	-0.2	73.07	2	24000	83	96	Y
DCD_HUMAN	K.DAVEDLESVGK.G		26.6	2	581.284	11	-1.3	69.37	1	483000	86	96	Y
DCD_HUMAN	K.ENAGEDPGLAR.Q		13.68	2	564.768	11	0.4	66.73	1	1090000	43	53	Y
DCD_HUMAN	K.EN(+.98)AGEDPGLAR.Q	Deamidation (NQ)	14.23	2	565.26	11	-0.2	64.5	1	22600	43	53	Y
HBA_HUMAN	Hemoglobin subunit alpha OS=Homo sapiens GN=HBA1 PE=1 SV=2 [P69905]	15258	28	3	3	127.65	5	41600	--
Protein Accessions	Peptide	PTM	RT	z	m/z	Length	ppm	-10lgP	#Spec	Area	Start	End	Unique
HBA_HUMAN	K.VGAHAGEYGAEALER.M		20.1	2	765.371	15	0.9	79.31	2	7450	18	32	Y
HBA_HUMAN	R.M(+15.99)FLSFPTTK.T	Oxidation (M)	31.36	2	544.278	9	0.3	62.48	1	81100	33	41	Y
HBA_HUMAN	R.MFLSFPTTK.T		34.49	2	536.281	9	-0.1	54.33	1	27000	33	41	Y
HBA_HUMAN	K.TYFPHFDLSHGSAQVK.G		29.87	3	611.968	16	-1	35.72	1	16700	42	57	Y
HB33recCLAG3.2	CLAG3.2 (1428 aa)	168336	6	6	6	120.52	7	22833.3	--
Protein Accessions	Peptide	PTM	RT	z	m/z	Length	ppm	-10lgP	#Spec	Area	Start	End	Unique
HB33recCLAG3.2	K.DSNLLNNITK.C		27.87	2	566.304	10	0	57.61	2	8020	530	539	Y
HB33recCLAG3.2	K.NITDADDETYIIPTVQSSFHDIVK.Y		40.47	3	907.778	24	-2.5	50.13	1	19700	108	131	Y
HB33recCLAG3.1,HB33recCLAG3.2	K.NVAEAMYLNIKDEDTFNK.T		33.87	3	705.674	18	1.3	40.02	1	25600	619	636	Y
HB33recCLAG3.2	K.FYVYLTK.G		29	2	467.257	7	-0.7	39.65	1	7380	564	570	Y
HB33recCLAG3.1,HB33recCLAG3.2	K.EQTQHVQEQTYER.K		12.18	3	559.26	13	-0.1	33.91	1	23200	1188	1200	Y
HB33recCLAG3.1,HB33recCLAG3.2,PF3D7_0831600,PF3D7_0220800	K.YQLEIIK.T		28.35	2	453.768	7	-0.7	28.63	1	11100	372	378	Y
FILA2_HUMAN	Filaggrin-2 OS=Homo sapiens GN=FLG2 PE=1 SV=1 [Q5D862]	248072	3	3	3	119.79	5	23783.3	--
Protein Accessions	Peptide	PTM	RT	z	m/z	Length	ppm	-10lgP	#Spec	Area	Start	End	Unique
FILA2_HUMAN	R.FSNSSSSNEFSK.C		15.17	2	660.789	12	0.3	72.79	2	41000	404	415	Y
FILA2_HUMAN	R.QSSYGQHGSGSSQSSGYGQYGSR.E		14.41	3	784.666	23	-1.8	61.67	2	5450	540	562	Y
FILA2_HUMAN	R.SGQSSYGQHSSGSSQSSGYGQHGSR.Q		9.74	4	625.767	25	-0.4	33.29	1	24900	613	637	Y
S10A7_HUMAN	Protein S100-A7 OS=Homo sapiens GN=S100A7 PE=1 SV=4 [P31151]	11471	12	2	2	115.9	3	86250	--
Protein Accessions	Peptide	PTM	RT	z	m/z	Length	ppm	-10lgP	#Spec	Area	Start	End	Unique
S10A7_HUMAN	K.GTNYLADVFEK.K		34.74	2	628.812	11	0.3	76.9	1	140000	51	61	Y
S10A7_HUMAN	K.KGTNYLADVFEK.K		31.52	3	462.241	12	-0.9	60.47	2	32500	50	61	Y
PLAK_HUMAN	Junction plakoglobin OS=Homo sapiens GN=JUP PE=1 SV=3 [P14923]	81745	3	2	2	110.24	3	21800	--
Protein Accessions	Peptide	PTM	RT	z	m/z	Length	ppm	-10lgP	#Spec	Area	Start	End	Unique
PLAK_HUMAN	R.ALM(+15.99)GSPQLVAAVVR.T	Oxidation (M)	31.73	2	714.405	14	-0.6	70.43	1	43600	178	191	Y
PLAK_HUMAN	R.TM(+15.99)QNTSDLDTAR.C	Oxidation (M)	12.94	2	684.807	12	0.5	68.61	2		192	203	Y
PF3D7_1016300	glycophorin binding protein (GBP) - [Pf3D7_10_v3:650898-653567(-)]	95844	4	2	2	100.68	4	19150	--
Protein Accessions	Peptide	PTM	RT	z	m/z	Length	ppm	-10lgP	#Spec	Area	Start	End	Unique
PF3D7_1016300	K.ILTNTDPNDEVER.R		19.17	2	758.368	13	0.2	71.13	2	20900	255	267	Y
PF3D7_1016300	R.NADNKEDLTSADPEGQIMR.E		23.98	3	701.992	19	0.2	59.1	2	17400	269	287	Y
S10A9_HUMAN	Protein S100-A9 OS=Homo sapiens GN=S100A9 PE=1 SV=1 [P06702]	13242	18	2	2	93.46	5	10800	--
Protein Accessions	Peptide	PTM	RT	z	m/z	Length	ppm	-10lgP	#Spec	Area	Start	End	Unique
S10A9_HUMAN	K.LGHPDTLNQGEFK.E		20.57	2	728.365	13	0	69.03	4	21600	26	38	Y
S10A9_HUMAN	R.LTWASHEK.M		15.74	2	486.251	8	0.2	30.38	1		86	93	Y
CYTA_HUMAN	Cystatin-A OS=Homo sapiens GN=CSTA PE=1 SV=1 [P01040]	11006	21	2	2	93.28	3	7900	--
Protein Accessions	Peptide	PTM	RT	z	m/z	Length	ppm	-10lgP	#Spec	Area	Start	End	Unique
CYTA_HUMAN	K.TQVVAGTNYYIK.V		24.57	2	678.861	12	-0.6	70.94	2	15800	45	56	Y
CYTA_HUMAN	K.NKDDELTGF		24.5	2	519.74	9	-0.1	44.67	1		90	98	Y
ARGI1_HUMAN	Arginase-1 OS=Homo sapiens GN=ARG1 PE=1 SV=2 [P05089]	34735	8	3	3	91.18	3	12003.3	--
Protein Accessions	Peptide	PTM	RT	z	m/z	Length	ppm	-10lgP	#Spec	Area	Start	End	Unique
ARGI1_HUMAN	R.GGVEEGPTVLR.K		21.08	2	557.299	11	0.1	52.23	1	32300	22	32	Y
ARGI1_HUMAN	K.TPEEVTR.T		9.77	2	416.215	7	1.7	39.13	1		285	291	Y
ARGI1_HUMAN	K.YFSM(+15.99)TEVDR.L	Oxidation (M)	18.66	2	582.255	9	-1.4	37.02	1	3710	197	205	Y
THIO_HUMAN	Thioredoxin OS=Homo sapiens GN=TXN PE=1 SV=3 [P10599]	11737	21	2	2	83.14	3	10690	--
Protein Accessions	Peptide	PTM	RT	z	m/z	Length	ppm	-10lgP	#Spec	Area	Start	End	Unique
THIO_HUMAN	K.TAFQEALDAAGDK.L		28.57	2	668.824	13	2.1	59.54	1	13200	9	21	Y
THIO_HUMAN	K.VGEFSGANK.E		12.95	2	454.727	9	-1.2	47.19	2	8180	86	94	Y
LYSC_HUMAN	Lysozyme C OS=Homo sapiens GN=LYZ PE=1 SV=1 [P61626]	16537	11	2	2	75.24	4	12500	--
Protein Accessions	Peptide	PTM	RT	z	m/z	Length	ppm	-10lgP	#Spec	Area	Start	End	Unique
LYSC_HUMAN	R.ATNYNAGDR.S		8.73	2	491.223	9	0.2	58	3	18200	60	68	Y
LYSC_HUMAN	R.LGM(+15.99)DGYR.G	Oxidation (M)	12.12	2	414.19	7	1.4	34.49	1	6800	33	39	Y
ZA2G_HUMAN	Zinc-alpha-2-glycoprotein OS=Homo sapiens GN=AZGP1 PE=1 SV=2 [P25311]	34259	9	2	2	72.86	3	26900	--
Protein Accessions	Peptide	PTM	RT	z	m/z	Length	ppm	-10lgP	#Spec	Area	Start	End	Unique
ZA2G_HUMAN	R.AGEVQEPELR.G		18.98	2	564.288	10	-0.7	57.42	2	40400	242	251	Y
ZA2G_HUMAN	R.QDPPSVVVTSHQAPGEK.K		18.93	3	592.636	17	0.6	30.87	1	13400	204	220	Y
FILA_HUMAN	Filaggrin OS=Homo sapiens GN=FLG PE=1 SV=3 [P20930]	435180	1	2	2	63.51	2	13040	--
Protein Accessions	Peptide	PTM	RT	z	m/z	Length	ppm	-10lgP	#Spec	Area	Start	End	Unique
FILA_HUMAN	R.HSGIGHGQASSAVR.D		9.45	3	455.232	14	0	47.07	1	16300	2019	2032	Y
FILA_HUMAN	K.QSESSHGWTGPSTGVR.Q		18.02	3	558.261	16	0.1	32.88	1	9780	802	817	Y
DSC1_HUMAN	Desmocollin-1 OS=Homo sapiens GN=DSC1 PE=1 SV=2 [Q08554]	99987	3	2	2	56.76	2	37750	--
Protein Accessions	Peptide	PTM	RT	z	m/z	Length	ppm	-10lgP	#Spec	Area	Start	End	Unique
DSC1_HUMAN	K.VQDQDLPNTPHSK.A		14.24	3	493.58	13	1.3	38.61	1	29700	377	389	Y
DSC1_HUMAN	K.IEDDNDNAPYFEHR.V		20.9	3	578.917	14	0.8	36.29	1	45800	232	245	Y

## Sheet: SDS 100kDa
Protein Accessions	Description	Avg. Mass	Coverage (%)	#Unique	#Peptides	-10lgP	# Spectra	Area	Other Protein Matches/Notes
PF3D7_0905400	high molecular weight rhoptry protein 3 (RhopH3) - [Pf3D7_09_v3:270740-274789(-)]	104856	44	37	37	363.39	87	3110000	--
Protein Accessions	Peptide	PTM	RT	z	m/z	Length	ppm	-10lgP	#Spec	Area	Start	End	Unique
PF3D7_0905400	K.NLEEISEIPVQLETSNDGIGYR.K		39.42	2	1238.61	22	0.5	100.77	2	632000	697	718	Y
PF3D7_0905400	R.LFFTYNFGDVEPQGK.Y		39.17	2	881.427	15	-0.6	100.47	3	4040000	130	144	Y
PF3D7_0905400	R.TMYLDFESSDIFSR.E		40.04	2	855.887	14	-0.8	99.79	1	997000	660	673	Y
PF3D7_0905400	K.VFTALYNFDSFIK.T		44.07	2	782.906	13	-0.4	99.47	3	2780000	676	688	Y
PF3D7_0905400	R.TM(+15.99)YLDFESSDIFSR.E	Oxidation (M)	37.37	2	863.884	14	-0.8	98.93	1	618000	660	673	Y
PF3D7_0905400	K.VFLSSVGSQMTAIK.N		32.71	2	734.399	14	1.9	95.61	2	2190000	187	200	Y
PF3D7_0905400	K.VFLSSVGSQM(+15.99)TAIK.N	Oxidation (M)	27.07	2	742.395	14	-0.1	95.61	2	689000	187	200	Y
PF3D7_0905400	K.ELSHNITDFSFK.E		30.03	2	719.354	12	0.2	89.86	2	135000	402	413	Y
PF3D7_0905400	K.KNLEEISEIPVQLETSNDGIGYR.K		35.66	3	868.776	23	-0.2	88.36	2	425000	696	718	Y
PF3D7_0905400	K.EMEELEEAEGTSNLK.K		25.42	2	854.883	15	0.1	87.73	3	161000	831	845	Y
PF3D7_0905400	K.EM(+15.99)EELEEAEGTSNLK.K	Oxidation (M)	21.68	2	862.881	15	0.8	86.5	2	44100	831	845	Y
PF3D7_0905400	K.TKDQDLEIELYK.Y		27.02	2	747.888	12	0.1	85.34	3	483000	771	782	Y
PF3D7_0905400	K.SLDLEVDVETM(+15.99)K.G	Oxidation (M)	29.05	2	697.84	12	0.4	85.05	2	272000	427	438	Y
PF3D7_0905400	K.SLDLEVDVETMK.G		33.44	2	689.842	12	0	83.48	1	1130000	427	438	Y
PF3D7_0905400	R.QLLNM(+15.99)ESMISLTR.Y	Oxidation (M)	33.22	2	776.398	13	0.7	81.01	2	452000	490	502	Y
PF3D7_0905400	K.EYEEPFVNPVMK.F		31.13	2	741.353	12	0.4	78.14	2	2490000	111	122	Y
PF3D7_0905400	K.EYEEPFVNPVM(+15.99)K.F	Oxidation (M)	27.6	2	749.35	12	-0.1	77.75	2	628000	111	122	Y
PF3D7_0905400	K.NLYSTVEDEQRK.Q		21.07	2	741.365	12	-0.6	77.66	2	51800	201	212	Y
PF3D7_0905400	K.TNIKDGESGEFLK.Y		20.91	2	719.365	13	0.2	76.29	5	139000	165	177	Y
PF3D7_0905400	R.QLLNMESMISLTR.Y		40.7	2	768.399	13	-0.6	75.4	1	589000	490	502	Y
PF3D7_0905400	K.NLIFLSFHDDIPNNPYYNVELQEIVK.L		46.26	3	1045.53	26	0.2	72.85	2	389000	344	369	Y
PF3D7_0905400	K.NLEEISEIPVQ(+.98)LETSNDGIGYR.K	Deamidation (NQ)	39.37	3	826.409	22	3.1	72.62	1		697	718	Y
PF3D7_0905400	R.QLLNM(+15.99)ESM(+15.99)ISLTR.Y	Oxidation (M)	28.13	2	784.394	13	-0.7	72.07	2	134000	490	502	Y
PF3D7_0905400	K.TTDNTYKEMEELEEAEGTSNLK.K		31.39	3	844.714	22	-0.9	70.91	1	285000	824	845	Y
PF3D7_0905400	K.DGESGEFLK.Y		19.98	2	491.23	9	0.3	70.26	1	554000	169	177	Y
PF3D7_0905400	K.ASLHVPSVLYR.R		28.96	3	414.572	11	0.6	65.72	3	1460000	539	549	Y
PF3D7_0905400	K.TTDNTYKEM(+15.99)EELEEAEGTSNLK.K	Oxidation (M)	25.47	3	850.046	22	-0.8	65.37	2		824	845	Y
PF3D7_0905400	K.NLYSTVEDEQR.K		22.73	2	677.318	11	1.1	64.03	4	2450000	201	211	Y
PF3D7_0905400	R.KQDVLYETDKPQTMDEASYEETVDEDAHHVNEK.Q		26.47	4	974.187	33	-0.9	61.15	3	261000	719	751	Y
PF3D7_0905400	K.LYNFFFVFK.K		47.46	2	612.828	9	2.4	58.65	1	48000	381	389	Y
PF3D7_0905400	K.FM(+15.99)TNSDFTLIKPQSVWNVPIFDIYKPK.N	Oxidation (M)	46.23	4	811.923	27	-1.2	56.56	3	189000	297	323	Y
PF3D7_0905400	R.MIHPNIVDR.I		20.56	2	547.793	9	0.2	56.53	1	418000	633	641	Y
PF3D7_0905400	K.YTYFPVK.E		26.18	2	459.242	7	0.4	55.56	1	990000	145	151	Y
PF3D7_0905400	R.EKVFTALYNFDSFIK.T		41.93	3	607.985	15	-0.2	55.1	1	309000	674	688	Y
PF3D7_0905400	K.YQLNKEEYK.V		15.62	2	607.806	9	-1.2	53.88	2	107000	178	186	Y
PF3D7_0905400	R.KQDVLYETDKPQTM(+15.99)DEASYEETVDEDAHHVNEK.Q	Oxidation (M)	24.88	4	978.187	33	0	53.12	3		719	751	Y
PF3D7_0905400	R.M(+15.99)IHPNIVDR.I	Oxidation (M)	17.45	2	555.79	9	-0.6	52.45	1	159000	633	641	Y
PF3D7_0905400	K.DVFAGFVTK.K		31.71	2	492.264	9	0.6	51.51	1	24300	26	34	Y
PF3D7_0905400	K.NPYLDNFK.K		25.18	2	505.75	8	-1.7	50.9	1	210000	288	295	Y
PF3D7_0905400	K.SGAPISPVSVK.E		21.17	2	521.301	11	0.6	49.87	1	2510000	391	401	Y
PF3D7_0905400	R.SWVSEFLKEYEEPFVNPVMK.F		48.98	3	820.072	20	0.4	49.78	1	10700	103	122	Y
PF3D7_0905400	K.NPYLDNFKK.F		21.33	2	569.797	9	-1.5	48.85	1	90700	288	296	Y
PF3D7_0905400	R.YTSLYIHK.F		19.3	2	512.777	8	-0.4	48.73	1	164000	503	510	Y
PF3D7_0905400	R.SWVSEFLK.E		38.73	2	498.263	8	-1.4	41.94	1	647000	103	110	Y
PF3D7_0905400	K.FLDKEQR.L		11.58	2	468.251	7	-0.4	39.44	1	225000	123	129	Y
PF3D7_0905400	K.QHSAHFLDAIAEK.D		24.39	2	733.873	13	-0.3	35.6	2	14700	752	764	Y
PF3D7_0905400	K.GIDNLM(+15.99)K.S	Oxidation (M)	14.76	2	403.707	7	-0.2	32.23	1	269000	645	651	Y
PF3D7_0905400	K.QDVLYETDKPQTM(+15.99)DEASYEETVDEDAHHVNEK.Q	Oxidation (M)	26.32	4	946.164	32	1	29.7	1		720	751	Y
FILA2_HUMAN	Filaggrin-2 OS=Homo sapiens GN=FLG2 PE=1 SV=1 [Q5D862]	248072	29	34	34	344.57	78	1.13733e+06	--
Protein Accessions	Peptide	PTM	RT	z	m/z	Length	ppm	-10lgP	#Spec	Area	Start	End	Unique
FILA2_HUMAN	R.ESGEEYESGSGSNSWER.K		19.04	2	945.374	17	-0.3	111.13	2	53000	218	234	Y
FILA2_HUMAN	R.SGQSSYGQHSSGSSQSSGYGQHGSR.Q		9.82	3	834.021	25	0.8	106.1	3	161000	613	637	Y
FILA2_HUMAN	R.SRQSSYGQHGSGSSQSSGYGQYGSR.E		13.16	3	865.713	25	1.1	102.41	3	68100	538	562	Y
FILA2_HUMAN	R.SGSGQSSGFGQHGSGSGQSSGFGQHESGSGK.S		14.24	3	952.072	31	-0.2	94.69	3	49400	953	983	Y
FILA2_HUMAN	K.HGSYGPAEYDYGHTGYGPSGGSR.K		20.74	3	791.337	23	0.6	83.72	2		2346	2368	Y
FILA2_HUMAN	R.SRQ(+.98)SSYGQHGSGSSQSSGYGQYGSR.E	Deamidation (NQ)	14.7	3	866.039	25	-0.7	80	4	121000	538	562	Y
FILA2_HUMAN	R.FSNSSSSNEFSK.C		15.12	2	660.789	12	0.1	79.38	1	133000	404	415	Y
FILA2_HUMAN	R.QSSYGQHGSGSSQSSGYGQYGSR.E		14.32	3	784.667	23	0.2	69.92	3	652000	540	562	Y
FILA2_HUMAN	R.ASHFQSHSSER.Q		7.04	2	636.79	11	0.7	67.76	2	9580	2325	2335	Y
FILA2_HUMAN	R.SQHGESESIVHER.H		11.58	3	498.903	13	0.4	66.13	1	37800	1754	1766	Y
FILA2_HUMAN	R.HGSSSVELR.E		11.09	2	486.249	9	0.5	62	1	34900	197	205	Y
FILA2_HUMAN	R.HGSSQVWK.H		11.51	2	464.735	8	0.1	60.84	1	226000	2338	2345	Y
FILA2_HUMAN	R.SQHGESGSAIHGR.Q		7.3	3	441.546	13	2.1	59.51	1	3390	2131	2143	Y
FILA2_HUMAN	K.SSGFAQHEYR.S		13.89	2	591.27	10	-0.2	58.66	2		1138	1147	Y
FILA2_HUMAN	R.HQEEESETEEDEEDTPGHK.S		10.89	3	752.301	19	1.9	58.46	1	5070	108	126	Y
FILA2_HUMAN	R.SSQSNYGQHGSGSSQSSGYGQHGSSSGQTTGFGQHR.S		14.08	4	904.388	36	0.7	56.9	2	352000	994	1029	Y
FILA2_HUMAN	K.SSGFGQHESR.S		8.9	2	546.247	10	-0.5	54.74	4	95500	984	993	Y
FILA2_HUMAN	R.ETSGFGQHGLGSGQSTGFGQYGSGSGQSSGFGQHGSGSGQSSGFGQHESR.S		25.55	5	965.017	50	0.1	53.14	2	1730000	563	612	Y
FILA2_HUMAN	R.SHQSSYGQHGSGSSQSSGYGQHGSSSGQTSGFGQHR.S		12.8	4	906.638	36	0.9	53.01	5	71200	840	875	Y
FILA2_HUMAN	R.SSSGQYSGFGQHGSGSGQSSGFGQHGTGSGQYSGFGQHESR.S		22.04	4	1013.43	41	-2.7	51.21	4	183000	876	916	Y
FILA2_HUMAN	R.QRHGSSQVWK.H		10.24	3	404.879	10	0	48.88	1	103000	2336	2345	Y
FILA2_HUMAN	R.HSQSGQGQSTQ(+.98)TGSRVTR.R	Deamidation (NQ)	8.69	3	634.971	18	-0.7	47.06	1	36900	1249	1266	Y
FILA2_HUMAN	R.LETTHGQTGDTTR.H		8.82	3	472.895	13	0.1	46.7	1	33300	2294	2306	Y
FILA2_HUMAN	K.SSGFGQHESRSSQ(+.98)SNYGQHGSGSSQSSGYGQHGSSSGQTTGFGQHR.S	Deamidation (NQ)	16.34	5	938.401	46	-0.3	46.34	1		984	1029	Y
FILA2_HUMAN	K.SSGFGQ(+.98)HESR.S	Deamidation (NQ)	9.52	2	546.739	10	0.8	45.09	1	10800	984	993	Y
FILA2_HUMAN	R.GHTHGQAGSQHGESESIVDER.H		12.76	4	555.253	21	2.1	43.91	1		1823	1843	Y
FILA2_HUMAN	R.QETTHGQTINTTRHSQSGQGQSTQTGSR.V		9.59	4	754.107	28	-0.6	43.39	3	35900	1236	1263	Y
FILA2_HUMAN	R.SHQSSYGQHGSGSSQSSGYGQHGSSSGQTFGFGQHR.S		18.14	4	921.646	36	0.2	43.15	4		917	952	Y
FILA2_HUMAN	R.QETTHGQTINTTR.H		10.34	2	743.866	13	-0.1	42.63	2	5740	1236	1248	Y
FILA2_HUMAN	R.SHQSSYGQHGSGSSQSSGYGQ(+.98)HGSSSGQTFGFGQHR.S	Deamidation (NQ)	18.19	4	921.897	36	5.6	40.07	1	42600	917	952	Y
FILA2_HUMAN	R.SSQSNYGQHGSGSSQSSGYGQ(+.98)HGSSSGQTTGFGQ(+.98)HR.S	Deamidation (NQ)	14.51	4	904.882	36	3.3	39.97	1		994	1029	Y
FILA2_HUMAN	R.QGNLSSSGNQEGSQKR.Y		8.18	3	559.603	16	0.2	39.71	1	20000	165	180	Y
FILA2_HUMAN	R.SSSGQYSGFGQHGSGSDQSSGFGQHGTGSGQSSGFGQYESR.S		23.88	4	1015.43	41	-0.1	39.69	3	584000	1030	1070	Y
FILA2_HUMAN	R.QTSGFGQHGSGSSQSTGFGQYGSGSGQSAGFGQHGSGSGQSSGFGQHESR.S		23.08	4	1202.76	50	-1.9	37.39	2	184000	790	839	Y
FILA2_HUMAN	R.HSSWSEGEEHGYSSGHSR.G		12.78	4	504.711	18	0.5	35.05	1	18200	131	148	Y
FILA2_HUMAN	R.EHTYGQAGSQHEEPEFTVHER.H		18.89	4	617.777	21	-0.7	34.91	1	69900	1596	1616	Y
FILA2_HUMAN	R.SGSGQSSGFGQHGSGSGQSSGFGQ(+.98)HESGSGK.S	Deamidation (NQ)	14.69	4	714.552	31	0.2	32.76	1		953	983	Y
FILA2_HUMAN	R.SGSGQSSGFGQHGSGSGQSSGFGQHESGSGKSSGFGQHESR.S		15.91	5	786.14	41	0.1	32.63	2	170000	953	993	Y
FILA2_HUMAN	R.SGQSSYGQ(+.98)HSSGSSQ(+.98)SSGYGQHGSR.Q	Deamidation (NQ)	10.18	3	834.684	25	8.7	31.87	1		613	637	Y
FILA2_HUMAN	R.QTSGFGQHGSGSSQSTGFGQYGSGSGQSSGFGQHVSGSGQSSGFGQHESR.S		23.78	5	974.021	50	-0.2	30.86	1	1030000	638	687	Y
FILA2_HUMAN	R.QTSGFGQHGSGSSQSTGFGQYGSGSGQSAGFGQ(+.98)HGSGSGQSSGFGQHESR.S	Deamidation (NQ)	23.3	5	962.609	50	-0.8	30.16	1		790	839	Y
SBSN_HUMAN	Suprabasin OS=Homo sapiens GN=SBSN PE=1 SV=2 [Q6UWP8]	60541	50	27	27	297.15	52	529333	--
Protein Accessions	Peptide	PTM	RT	z	m/z	Length	ppm	-10lgP	#Spec	Area	Start	End	Unique
SBSN_HUMAN	K.LGHGVNNAAGQVGK.E		12.67	2	661.352	14	0.4	91.09	3	46000	115	128	Y
SBSN_HUMAN	R.FGQGVHHAAGQAGNEAGR.F		11.77	3	588.615	18	-0.9	88.9	4	778000	170	187	Y
SBSN_HUMAN	K.FGQGVDNAAGQAGNEAGR.F		17.63	2	859.894	18	-2.2	88.73	1	276000	152	169	Y
SBSN_HUMAN	K.FGQGAHHAAGQAGNEAGR.F		9.97	3	579.271	18	-0.4	79.23	3	534000	242	259	Y
SBSN_HUMAN	K.LGQGVNHAADQAGK.E		11.18	2	683.346	14	-1.4	75.93	2	5490	494	507	Y
SBSN_HUMAN	K.FGQGVHHAASQFGK.E		16.3	3	490.913	14	-0.1	69.73	1	86000	350	363	Y
SBSN_HUMAN	K.EAEKLGHGVNNAAGQVGK.E		14.6	3	593.643	18	0.4	68.39	2	42400	111	128	Y
SBSN_HUMAN	K.EAEKFGQGAHHAAGQAGNEAGR.F		11.87	3	731.677	22	-0.9	65.82	2		238	259	Y
SBSN_HUMAN	K.LGQGVNHAADQAGKEVEK.L		16.34	3	617.65	18	0.3	65.05	2		494	511	Y
SBSN_HUMAN	K.FGQGIHHAAGQVGK.E		13.85	3	469.581	14	-0.8	61.93	1	158000	224	237	Y
SBSN_HUMAN	K.ELQNAHNGVNQASK.E		9.84	2	755.372	14	-3	61.43	3	3750	526	539	Y
SBSN_HUMAN	R.FGQGVHHGLSEGWK.E		20.67	3	513.588	14	-0.1	60.37	1	145000	260	273	Y
SBSN_HUMAN	R.FGQGAHHGLSEGWK.E		19.31	3	504.244	14	-0.8	60.25	1	64500	206	219	Y
SBSN_HUMAN	K.VAHEINHGIGQAGK.E		12.08	3	477.588	14	-0.5	59.62	3	128000	97	110	Y
SBSN_HUMAN	R.VVQGLHHGVSQAGR.E		11.61	3	482.264	14	0.8	59.36	1	85400	404	417	Y
SBSN_HUMAN	K.LGHGVHHGVNEAWK.E		15.3	3	514.264	14	0.7	56.69	3	15000	368	381	Y
SBSN_HUMAN	K.FGQGVHHAASQVGK.E		12.5	3	474.913	14	0	55.76	1	71600	386	399	Y
SBSN_HUMAN	R.FGQGVHHGLSEGWKETEK.F		19.96	3	675.997	18	-0.3	54.1	3	75900	260	277	Y
SBSN_HUMAN	R.EAGQFGHDIHHTAGQAGK.E		13.02	3	620.963	18	0.9	53.15	2	62200	418	435	Y
SBSN_HUMAN	K.FGQGVDNAAGQAGNEAGRFGQGVHHAAGQAGNEAGR.F		24.37	5	693.525	36	-0.2	50.83	2	191000	152	187	Y
SBSN_HUMAN	K.ETEKFGQGVHHTAGQVGK.E		13.18	3	637.321	18	-1	50.6	2	20600	274	291	Y
SBSN_HUMAN	R.FGQGVHHAAGQAGNEAGRFGQGVHHAAGQAGNEAGR.F		20.74	5	702.535	36	0.2	49.52	2	88800	170	205	Y
SBSN_HUMAN	R.FGQGAHHGLSEGWKETEK.F		18.64	3	666.654	18	1.3	48.14	1	16400	206	223	Y
SBSN_HUMAN	K.VAHEINHGIGQAGKEAEK.L		13.22	3	629.994	18	0.9	46.66	1	23200	97	114	Y
SBSN_HUMAN	K.FGQGVHHAASQFGKETEK.L		17.38	4	490.243	18	0.2	38.99	1	60100	350	367	Y
SBSN_HUMAN	K.VAHEIN(+.98)HGIGQAGK.E	Deamidation (NQ)	13.5	3	477.915	14	-2.6	37.05	1		97	110	Y
SBSN_HUMAN	K.FGQGVHHTAGQVGK.E		11.38	3	474.913	14	0	36.5	1	197000	278	291	Y
SBSN_HUMAN	K.LGQGAHHAAGQAGK.E		6.91	3	434.894	14	0.8	34.47	2		512	525	Y
HORN_HUMAN	Hornerin OS=Homo sapiens GN=HRNR PE=1 SV=2 [Q86YZ3]	282389	12	21	21	245.92	32	102133	--
Protein Accessions	Peptide	PTM	RT	z	m/z	Length	ppm	-10lgP	#Spec	Area	Start	End	Unique
HORN_HUMAN	R.YGQQGSGSGQSPSR.G		8.64	2	698.316	14	-0.3	90.88	1	28100	649	662	Y
HORN_HUMAN	R.GSGSGQSPSYGR.H		9.59	2	570.257	12	0	78.7	3	39400	897	908	Y
HORN_HUMAN	R.HGSGSGQSSSYSPYGSGSGWSSSR.G		20.51	3	783.663	24	-0.3	69.94	1		1484	1507	Y
HORN_HUMAN	R.HGSSSGSSSSYGQHGSGSR.Q		6.78	3	603.59	19	0.3	65.5	1		1443	1461	Y
HORN_HUMAN	R.SGSGWSSSR.G		10.81	2	455.704	9	-0.2	53.39	2		1029	1037	Y
HORN_HUMAN	R.HGSSSGSSSHYGQHGSGSR.Q		6.07	4	465.452	19	2.3	52.53	2		1209	1227	Y
HORN_HUMAN	R.QGSGSGQSPGHGQR.G		4.77	2	670.309	14	0.4	51.06	5	49700	1118	1131	Y
HORN_HUMAN	R.YGQHGSGSR.Q		2.46	2	474.718	9	0.4	49.9	1	35500	1689	1697	Y
HORN_HUMAN	R.GPYESGSGHSSGLGHR.E		11.14	3	528.909	16	-0.6	49.51	1	76300	1038	1053	Y
HORN_HUMAN	R.QSLGHGQHGSGSGQSPSPSR.G		8.89	3	649.971	20	-1.2	49.32	1	63600	992	1011	Y
HORN_HUMAN	R.HGSGSGHSSSYGQHGSGSGWSSSSGR.H		11.24	4	620.013	26	2.8	48.51	1	13100	1365	1390	Y
HORN_HUMAN	R.SSSRGPYESGSGHSSGLGHQESR.S		11.22	4	587.267	23	0.6	45.88	2	83100	568	590	Y
HORN_HUMAN	R.GSGSGQSPSSGQHGTGFGR.S		11.86	3	583.263	19	-0.3	44.48	1	147000	430	448	Y
HORN_HUMAN	R.QGSGSGQSPSR.G		4.26	2	524.245	11	1.5	41.91	2		1705	1715	Y
HORN_HUMAN	R.QGSSAGSSSSYGQHGSGSR.Q		8.07	3	595.257	19	-1.2	40.88	1	20700	507	525	Y
HORN_HUMAN	R.SSSRGPYESR.S		8.3	2	563.268	10	0.6	38.89	1	66900	1268	1277	Y
HORN_HUMAN	R.HGSGSGQSSSYGPYR.S		13.08	3	509.559	15	0.6	38.16	1	13200	1014	1028	Y
HORN_HUMAN	R.GSGSRQSPSYGR.H		8.68	3	413.533	12	-1.5	37.47	1	6510	1132	1143	Y
HORN_HUMAN	R.GSGSGQSPSSGQ(+.98)HGTGFGR.S	Deamidation (NQ)	12.55	3	583.591	19	0.2	37.23	1	31000	430	448	Y
HORN_HUMAN	R.GEQHGSSSGSSSSYGQHGSGSR.Q		7.33	4	531.475	22	0	32.73	1		1910	1931	Y
HORN_HUMAN	R.QSLGHGQHGSGSGQSPSPSRGR.H		8.49	4	541.012	22	0.4	31.94	1	37600	992	1013	Y
HORN_HUMAN	R.QSSSYGQHESASR.H		8.1	3	475.212	13	1.9	30.22	1	17300	396	408	Y
DSG1_HUMAN	Desmoglein-1 OS=Homo sapiens GN=DSG1 PE=1 SV=2 [Q02413]	113748	11	10	10	223.36	17	233333	--
Protein Accessions	Peptide	PTM	RT	z	m/z	Length	ppm	-10lgP	#Spec	Area	Start	End	Unique
DSG1_HUMAN	R.YVMGNNPADLLAVDSR.T		34.84	2	867.928	16	0.8	102.49	2	80300	423	438	Y
DSG1_HUMAN	R.YVM(+15.99)GNNPADLLAVDSR.T	Oxidation (M)	31.33	2	875.925	16	0.3	102.48	3	238000	423	438	Y
DSG1_HUMAN	K.TYVVTGNM(+15.99)GSNDK.V	Oxidation (M)	14.28	2	701.32	13	0.6	86.13	2	29100	391	403	Y
DSG1_HUMAN	K.TYVVTGNMGSNDK.V		19.06	2	693.322	13	0.1	72.01	1		391	403	Y
DSG1_HUMAN	R.QEPSDSPM(+15.99)FIINR.N	Oxidation (M)	27.17	2	775.37	13	0.9	63.03	1	79500	201	213	Y
DSG1_HUMAN	R.TM(+15.99)NNFLDR.E	Oxidation (M)	20.23	2	513.737	8	0	54.96	1	91100	220	227	Y
DSG1_HUMAN	R.EQYGQYALAVR.G		25.68	2	649.331	11	0.2	51.69	1	157000	228	238	Y
DSG1_HUMAN	R.ESSNVVVTER.V		14.5	2	560.286	10	0.7	49.72	1	24700	916	925	Y
DSG1_HUMAN	K.VGDFVATDLDTGRPSTTVR.Y		27.42	3	669.676	19	0	48.78	1	282000	404	422	Y
DSG1_HUMAN	R.EM(+15.99)QDLGGGER.M	Oxidation (M)	10.57	2	554.24	10	0.2	48.09	1	10200	641	650	Y
DSG1_HUMAN	R.ALNSM(+15.99)GQDLERPLELR.V	Oxidation (M)	27.68	3	619.987	16	-0.7	47.7	1	95400	129	144	Y
DSG1_HUMAN	K.TYVVTGN(+.98)MGSNDK.V	Deamidation (NQ)	18.96	2	693.813	13	-0.7	46.9	1	180000	391	403	Y
DSG1_HUMAN	K.TYVVTGNM(+15.99)GSNDKVGDFVATDLDTGRPSTTVR.Y	Oxidation (M)	30.11	4	848.162	32	0.1	35.59	1	111000	391	422	Y
PF3D7_1016300	glycophorin binding protein (GBP) - [Pf3D7_10_v3:650898-653567(-)]	95844	12	11	11	217.9	18	730667	PF3D7_0937000
Protein Accessions	Peptide	PTM	RT	z	m/z	Length	ppm	-10lgP	#Spec	Area	Start	End	Unique
PF3D7_1016300	K.EDLTSADPEGQIMR.E		26.01	2	781.362	14	0.5	84.02	1	62700	274	287	Y
PF3D7_1016300	K.ILTNTDPNDDVER.R		18.8	2	751.361	13	1	82.34	1	183000	305	317	Y
PF3D7_1016300	K.ILTNTDPNDEVER.R		19.08	2	758.368	13	-0.4	73.62	2	1080000	255	267	Y
PF3D7_1016300	R.NADNKEDLTSADPEGQIM(+15.99)R.E	Oxidation (M)	20.49	2	1060.48	19	-5.4	72.56	2		269	287	Y
PF3D7_1016300	R.AASNQETLTSADPEGQIM(+15.99)R.E	Oxidation (M)	22.62	3	678.985	19	0.4	70.67	2	17200	219	237	Y
PF3D7_1016300	R.AASNQETLTSADPEGQIMR.E		26.33	3	673.653	19	-0.2	66.62	1	18600	219	237	Y
PF3D7_1016300	R.NADNKEDLTSADPEGQIMR.E		23.9	3	701.992	19	0.7	65.14	2	808000	269	287	Y
PF3D7_0937000,PF3D7_1016300	K.HLEIFYK.I		25.19	2	475.26	7	-2.1	53.35	1	139000	248	254	Y
PF3D7_1016300	R.EYAADPEYR.K		16.34	2	557.246	9	-0.2	51.28	1	304000	238	246	Y
PF3D7_1016300	K.ILTNTDPNDEVERR.N		17.9	2	836.417	14	-1.6	43.91	2	26200	255	268	Y
PF3D7_1016300	R.EYASDPEYR.K		14.91	2	565.244	9	0.5	42.91	1	40900	288	296	Y
PF3D7_1016300	K.HLEVFHK.I		15.4	2	455.251	7	1.7	39.46	1	21800	348	354	Y
PF3D7_1016300	K.ILTNTDPNDDVERR.N		17.4	3	553.277	14	0.6	38.3	1	114000	305	318	Y
DESP_HUMAN	Desmoplakin OS=Homo sapiens GN=DSP PE=1 SV=3 [P15924]	331774	2	5	5	199.63	6	50333.3	--
Protein Accessions	Peptide	PTM	RT	z	m/z	Length	ppm	-10lgP	#Spec	Area	Start	End	Unique
DESP_HUMAN	K.GFFDPNTEENLTYLQLK.E		39.96	2	1015	17	1.1	108.89	1	61300	2414	2430	Y
DESP_HUMAN	R.YEVTSGGGGTSR.M		12	2	585.773	12	0.5	76.63	1	13800	28	39	Y
DESP_HUMAN	R.VVIVDPETNK.E		20.79	2	557.311	10	0.2	62.41	1	53600	2466	2475	Y
DESP_HUMAN	R.ETQSQLETER.S		12.77	2	610.791	10	0.1	58.1	1	36100	1923	1932	Y
DESP_HUMAN	K.LGIYEAM(+15.99)K.I	Oxidation (M)	20.17	2	470.744	8	-0.1	41.38	1	4770	2272	2279	Y
DESP_HUMAN	K.LGIYEAMK.I		25.93	2	462.747	8	0	32.3	1		2272	2279	Y
CYTA_HUMAN	Cystatin-A OS=Homo sapiens GN=CSTA PE=1 SV=1 [P01040]	11006	84	8	8	197.99	12	694333	--
Protein Accessions	Peptide	PTM	RT	z	m/z	Length	ppm	-10lgP	#Spec	Area	Start	End	Unique
CYTA_HUMAN	K.SLPGQNEDLVLTGYQVDK.N		32.16	2	988.502	18	0	91.09	1	64900	72	89	Y
CYTA_HUMAN	K.TQVVAGTNYYIK.V		24.53	2	678.861	12	-0.6	83.11	1	96000	45	56	Y
CYTA_HUMAN	K.NKDDELTGF		24.38	2	519.741	9	0.2	68.42	2	43100	90	98	Y
CYTA_HUMAN	K.TNETYGKLEAVQYK.T		22.44	3	548.614	14	-0.5	57.88	3	238000	31	44	Y
CYTA_HUMAN	M.IPGGLSEAKPATPEIQEIVDK.V		31.35	3	731.399	21	0.7	54.81	1	715000	2	22	Y
CYTA_HUMAN	K.LEAVQYK.T		16.69	2	425.736	7	-1.4	44.46	1		38	44	Y
CYTA_HUMAN	M.IPGGLSEAKPATPEIQEIVDKVKPQLEEK.T		36.67	4	786.685	29	-0.9	40.04	2	1130000	2	30	Y
CYTA_HUMAN	K.VKPQLEEK.T		11.34	2	485.782	8	-0.2	31.74	1	47000	23	30	Y
HBE_HUMAN	Hemoglobin subunit epsilon OS=Homo sapiens GN=HBE1 PE=1 SV=2 [P02100]	16203	7	1	1	53.75	1	NA	HBB_HUMAN;HBD_HUMAN;HBG1_HUMAN;HBG2_HUMAN
Protein Accessions	Peptide	PTM	RT	z	m/z	Length	ppm	-10lgP	#Spec	Area	Start	End	Unique
HBD_HUMAN,HBE_HUMAN,HBG1_HUMAN,HBB_HUMAN,HBG2_HUMAN	R.LLVVYPWTQR.F		36.75	2	637.865	10	-2.5	53.75	1	259000	32	41	Y
PF3D7_1224300	polyadenylate-binding protein putative (PABP) - [Pf3D7_12_v3:988628-991255(+)]	97230	6	5	5	175.73	5	48933.3	--
Protein Accessions	Peptide	PTM	RT	z	m/z	Length	ppm	-10lgP	#Spec	Area	Start	End	Unique
PF3D7_1224300	K.ITDDGQIDETYDPK.K		20.96	2	805.367	14	2.3	90.98	1	12800	256	269	Y
PF3D7_1224300	R.ALDTLNYTNIK.G		27.65	2	633.341	11	0.2	66.54	1	35200	73	83	Y
PF3D7_1224300	R.ELFEPFGTITSAK.V		37.04	2	720.375	13	0.3	64.96	1	93200	468	480	Y
PF3D7_1224300	K.FDNLNVENK.N		19.63	2	546.77	9	1	59.56	1	18400	436	444	Y
PF3D7_1224300	K.QLPLNINNK.Q		24.46	2	527.307	9	0.6	38.7	1	17800	718	726	Y
ARGI1_HUMAN	Arginase-1 OS=Homo sapiens GN=ARG1 PE=1 SV=2 [P05089]	34735	25	8	8	175.21	10	367333	--
Protein Accessions	Peptide	PTM	RT	z	m/z	Length	ppm	-10lgP	#Spec	Area	Start	End	Unique
ARGI1_HUMAN	R.TIGIIGAPFSKGQPR.G		29.57	2	771.442	15	-1.7	74.23	2	58800	7	21	Y
ARGI1_HUMAN	K.DYGDLPFADIPNDSPFQIVKNPR.S		42.28	3	873.434	23	-0.8	67.95	2	347000	49	71	Y
ARGI1_HUMAN	R.TIGIIGAPFSK.G		33	2	552.327	11	-0.1	61.82	1	521000	7	17	Y
ARGI1_HUMAN	R.GGVEEGPTVLR.K		21.02	2	557.298	11	-0.6	59.25	1	227000	22	32	Y
ARGI1_HUMAN	R.GGVEEGPTVLRK.A		17.78	2	621.346	12	0.4	58.45	1	82700	22	33	Y
ARGI1_HUMAN	R.ISLVLGGDHSLAIGSISGHAR.V		33.5	4	515.787	21	0	49.86	1	234000	93	113	Y
ARGI1_HUMAN	K.TPEEVTR.T		9.81	2	416.214	7	-0.8	43.56	1		285	291	Y
ARGI1_HUMAN	K.SRTIGIIGAPFSK.G		29.79	3	449.598	13	-0.2	42.79	1	46100	5	17	Y
CASPE_HUMAN	Caspase-14 OS=Homo sapiens GN=CASP14 PE=1 SV=2 [P31944]	27680	18	5	5	158.1	8	77933.3	--
Protein Accessions	Peptide	PTM	RT	z	m/z	Length	ppm	-10lgP	#Spec	Area	Start	End	Unique
CASPE_HUMAN	R.MAEAELVQEGK.A		20.28	2	602.798	11	0.4	80.52	1	25800	213	223	Y
CASPE_HUMAN	R.DPTAEQFQEELEK.F		28.89	2	782.363	13	0.8	66.03	2	52500	55	67	Y
CASPE_HUMAN	K.TNPEIQSTLR.K		19.61	2	579.81	10	0.9	62.49	1	138000	227	236	Y
CASPE_HUMAN	R.KTNPEIQSTLR.K		16.63	2	643.857	11	0.5	59.01	2	43300	226	236	Y
CASPE_HUMAN	K.FQQAIDSR.E		14.54	2	482.746	8	-0.2	44.86	2	10200	68	75	Y
CDSN_HUMAN	Corneodesmosin OS=Homo sapiens GN=CDSN PE=1 SV=3 [Q15517]	51522	11	4	4	154.04	10	118167	--
Protein Accessions	Peptide	PTM	RT	z	m/z	Length	ppm	-10lgP	#Spec	Area	Start	End	Unique
CDSN_HUMAN	K.GSPGVPSFAAGPPISEGK.Y		29.77	2	827.925	18	-0.8	86.86	2	42700	332	349	Y
CDSN_HUMAN	K.ENPVKGSPGVPSFAAGPPISEGK.Y		28.79	3	741.386	23	-0.7	65.75	2	253000	327	349	Y
CDSN_HUMAN	K.GKIYPVGYFTK.E		27.75	2	636.853	11	0	59.84	3	38300	316	326	Y
CDSN_HUMAN	K.SYGGYEVVGGSSDSYLVPGM(+15.99)TYSK.G	Oxidation (M)	31.53	3	840.381	24	0.1	57.36	2	58800	292	315	Y
CDSN_HUMAN	K.SYGGYEVVGGSSDSYLVPGMTYSK.G		34.76	3	835.05	24	0.4	41.73	1	28700	292	315	Y
PF3D7_1225600	conserved Plasmodium protein unknown function - [Pf3D7_12_v3:1035261-1038155(-)]	93047	7	5	5	152.73	5	14373.3	--
Protein Accessions	Peptide	PTM	RT	z	m/z	Length	ppm	-10lgP	#Spec	Area	Start	End	Unique
PF3D7_1225600	K.VTNQDVQNTNNK.K		8.37	2	687.833	12	-1.3	70.38	1	6420	418	429	Y
PF3D7_1225600	K.TNVNDTYTLSK.L		18.72	2	628.312	11	-0.3	69.88	1	25400	613	623	Y
PF3D7_1225600	K.SNDQFAQEK.N		11.67	2	533.744	9	1.2	61.37	1	11300	654	662	Y
PF3D7_1225600	K.LNNQINELTK.K		21.34	2	593.824	10	-1.3	56.18	1		624	633	Y
PF3D7_1225600	K.IFFITNVIK.S		40.24	2	547.833	9	-1.3	46.15	1		442	450	Y
DCD_HUMAN	Dermcidin OS=Homo sapiens GN=DCD PE=1 SV=2 [P81605]	11284	35	4	4	144.74	7	1.13943e+06	--
Protein Accessions	Peptide	PTM	RT	z	m/z	Length	ppm	-10lgP	#Spec	Area	Start	End	Unique
DCD_HUMAN	K.DAVEDLESVGK.G		26.64	2	581.285	11	-1.1	77.76	1	263000	86	96	Y
DCD_HUMAN	K.ENAGEDPGLAR.Q		13.69	2	564.767	11	-0.5	67.76	1	3100000	43	53	Y
DCD_HUMAN	K.GAVHDVKDVLDSVL		39.26	2	733.897	14	1.3	62.07	1	43400	97	110	Y
DCD_HUMAN	K.EN(+.98)AGEDPGLAR.Q	Deamidation (NQ)	14.24	2	565.262	11	5	58.49	2	23900	43	53	Y
DCD_HUMAN	K.LGKDAVEDLESVGK.G		27.26	3	487.259	14	-0.5	49.63	2	55300	83	96	Y
UBC_HUMAN	Polyubiquitin-C OS=Homo sapiens GN=UBC PE=1 SV=3 [P0CG48]	77039	9	7	7	144.6	13	115900	RL40_HUMAN;RS27A_HUMAN;UBB_HUMAN;PF3D7_1365900;PF3D7_1211800
Protein Accessions	Peptide	PTM	RT	z	m/z	Length	ppm	-10lgP	#Spec	Area	Start	End	Unique
PF3D7_1211800,RS27A_HUMAN,PF3D7_1365900,UBB_HUMAN,UBC_HUMAN,RL40_HUMAN	R.LIFAGKQLEDGR.T		25.45	2	673.874	12	-0.8	69.33	2	8890	43	54	Y
PF3D7_1365900,PF3D7_1211800,RS27A_HUMAN,RL40_HUMAN,UBC_HUMAN,UBB_HUMAN	R.TLSDYNIQK.E		19.29	2	541.28	9	0	52.67	1	115000	55	63	Y
RL40_HUMAN,UBC_HUMAN,UBB_HUMAN,PF3D7_1365900,RS27A_HUMAN,PF3D7_1211800	K.ESTLHLVLR.L		26.64	2	534.314	9	-0.4	51.47	3		64	72	Y
UBC_HUMAN,UBB_HUMAN,RL40_HUMAN,RS27A_HUMAN	K.TLTGKTITLEVEPSDTIENVK.A		31.45	3	763.417	21	5.4	48.02	1	43600	7	27	Y
UBB_HUMAN,UBC_HUMAN,RL40_HUMAN,PF3D7_1211800,RS27A_HUMAN,PF3D7_1365900	R.TLSDYNIQKESTLHLVLR.L		31.9	3	710.724	18	0.5	44.84	1	18600	55	72	Y
RL40_HUMAN,UBB_HUMAN,UBC_HUMAN,PF3D7_1211800,RS27A_HUMAN,PF3D7_1365900	K.EGIPPDQQR.L		12.27	2	520.261	9	-1.1	39.21	4	133000	34	42	Y
RL40_HUMAN,UBB_HUMAN,RS27A_HUMAN,UBC_HUMAN	K.TITLEVEPSDTIENVKAK.I		29.51	3	663.023	18	-2.1	29.8	1	99700	12	29	Y
HBA_HUMAN	Hemoglobin subunit alpha OS=Homo sapiens GN=HBA1 PE=1 SV=2 [P69905]	15258	28	3	3	138.68	6	64166.7	--
Protein Accessions	Peptide	PTM	RT	z	m/z	Length	ppm	-10lgP	#Spec	Area	Start	End	Unique
HBA_HUMAN	K.VGAHAGEYGAEALER.M		20.06	2	765.371	15	0.6	86.29	3	41400	18	32	Y
HBA_HUMAN	R.M(+15.99)FLSFPTTK.T	Oxidation (M)	31.44	2	544.278	9	-0.1	67.93	1	122000	33	41	Y
HBA_HUMAN	R.MFLSFPTTK.T		34.52	2	536.281	9	-0.1	67.29	1		33	41	Y
HBA_HUMAN	K.TYFPHFDLSHGSAQVK.G		29.9	3	611.968	16	-1.6	55.26	1	29100	42	57	Y
CATA_HUMAN	Catalase OS=Homo sapiens GN=CAT PE=1 SV=3 [P04040]	59756	9	3	3	133.59	5	12580	--
Protein Accessions	Peptide	PTM	RT	z	m/z	Length	ppm	-10lgP	#Spec	Area	Start	End	Unique
CATA_HUMAN	R.FNTANDDNVTQVR.A		19.14	2	747.352	13	-0.9	89.24	1		432	444	Y
CATA_HUMAN	K.ADVLTTGAGNPVGDKLNVITVGPR.G		33.5	3	788.767	24	-0.7	53.33	1	29400	24	47	Y
CATA_HUMAN	R.LSQEDPDYGIR.D		20.46	2	646.81	11	1.4	53.01	2	8340	253	263	Y
CATA_HUMAN	R.FN(+.98)TANDDNVTQVR.A	Deamidation (NQ)	19.1	2	747.842	13	-3.9	38.45	1		432	444	Y
DSC1_HUMAN	Desmocollin-1 OS=Homo sapiens GN=DSC1 PE=1 SV=2 [Q08554]	99987	5	4	4	128.86	4	116633	--
Protein Accessions	Peptide	PTM	RT	z	m/z	Length	ppm	-10lgP	#Spec	Area	Start	End	Unique
DSC1_HUMAN	K.ALDPEISSGEGLR.Y		24.96	2	672.343	13	-0.7	82.7	1	279000	495	507	Y
DSC1_HUMAN	K.VQDQDLPNTPHSK.A		14.29	3	493.579	13	-0.1	42.8	1	29000	377	389	Y
DSC1_HUMAN	R.MKVQDQDLPNTPHSK.A		17.12	3	579.958	15	-0.4	42.74	1	18600	375	389	Y
DSC1_HUMAN	K.IEDDNDNAPYFEHR.V		20.87	3	578.917	14	-0.1	42.03	1	41900	232	245	Y
PF3D7_1116800	heat shock protein 101 (HSP101) - [Pf3D7_11_v3:636094-639511(-)]	102874	3	3	3	128.02	4	6733.33	--
Protein Accessions	Peptide	PTM	RT	z	m/z	Length	ppm	-10lgP	#Spec	Area	Start	End	Unique
PF3D7_1116800	K.ETLALAEAAANK.Y		24.17	2	601.325	12	1	73.12	2	20200	120	131	Y
PF3D7_1116800	K.TTIVEGLVYR.I		30.52	2	575.826	10	-1.6	61.64	1		242	251	Y
PF3D7_1116800	K.IGVFEPLNK.K		29.3	2	508.791	9	-3.4	51.13	1		804	812	Y
GSDMA_HUMAN	Gasdermin-A OS=Homo sapiens GN=GSDMA PE=1 SV=4 [Q96QA5]	49365	8	4	4	125.29	6	75666.7	--
Protein Accessions	Peptide	PTM	RT	z	m/z	Length	ppm	-10lgP	#Spec	Area	Start	End	Unique
GSDMA_HUMAN	K.VKGTAGLSQNSTLEVQTLSVAPK.A		29.28	3	776.764	23	-0.2	69.14	2	170000	101	123	Y
GSDMA_HUMAN	K.GTAGLSQNSTLEVQTLSVAPK.A		31.16	3	701.042	21	-1.2	52.61	1	15800	103	123	Y
GSDMA_HUMAN	R.VEGDVDVPK.T		16.49	2	479.248	9	0	46.62	2	12600	89	97	Y
GSDMA_HUMAN	R.VEGDVDVPKTVK.V		17.84	3	429.238	12	-0.2	41.99	1	41200	89	100	Y
S10A9_HUMAN	Protein S100-A9 OS=Homo sapiens GN=S100A9 PE=1 SV=1 [P06702]	13242	38	4	4	124.23	6	40366.7	--
Protein Accessions	Peptide	PTM	RT	z	m/z	Length	ppm	-10lgP	#Spec	Area	Start	End	Unique
S10A9_HUMAN	K.LGHPDTLNQGEFK.E		20.57	2	728.365	13	-0.4	72.67	2	78900	26	38	Y
S10A9_HUMAN	R.LTWASHEK.M		15.64	2	486.251	8	0	56.06	1	23500	86	93	Y
S10A9_HUMAN	K.VIEHIMEDLDTNADK.Q		28.3	3	581.613	15	-1.6	43.86	1	15100	58	72	Y
S10A9_HUMAN	K.DLQNFLK.K		30.29	2	439.243	7	0.5	35.65	2	18700	44	50	Y
PF3D7_1468900	conserved Plasmodium protein unknown function - [Pf3D7_14_v3:2831928-2834369(-)]	97345	6	5	5	123.75	6	35100	--
Protein Accessions	Peptide	PTM	RT	z	m/z	Length	ppm	-10lgP	#Spec	Area	Start	End	Unique
PF3D7_1468900	K.IDNINDNNILTK.I		25.01	2	693.864	12	-1.8	70.26	1		236	247	Y
PF3D7_1468900	K.TIEEENVLIK.E		25.83	2	594.33	10	0.1	46.86	1	34700	17	26	Y
PF3D7_1468900	K.KNEIFSFQDEEQIK.I		29.73	3	585.625	14	0.6	44.33	2	11700	619	632	Y
PF3D7_1468900	R.ANIYFNNK.T		19.89	2	492.25	8	-2.3	34.3	1	58900	305	312	Y
PF3D7_1468900	K.TAQNYFK.E		17.02	2	436.219	7	0	33.5	1	10100	137	143	Y
G3P_HUMAN	Glyceraldehyde-3-phosphate dehydrogenase OS=Homo sapiens GN=GAPDH PE=1 SV=3 [P04406]	36053	11	4	4	123.41	5	102317	--
Protein Accessions	Peptide	PTM	RT	z	m/z	Length	ppm	-10lgP	#Spec	Area	Start	End	Unique
G3P_HUMAN	R.GALQNIIPASTGAAK.A		28.88	2	706.399	15	0	66.72	1	285000	201	215	Y
G3P_HUMAN	R.DGRGALQNIIPASTGAAK.A		28.02	2	870.473	18	-0.4	48.7	2	8850	198	215	Y
G3P_HUMAN	K.AGAHLQGGAK.R		7.18	2	455.249	10	0.3	44.44	1		108	117	Y
G3P_HUMAN	K.VKVGVNGFGR.I		18.15	2	516.801	10	0.3	30.32	1	13100	4	13	Y
S10A7_HUMAN	Protein S100-A7 OS=Homo sapiens GN=S100A7 PE=1 SV=4 [P31151]	11471	12	2	2	122.51	2	142100	--
Protein Accessions	Peptide	PTM	RT	z	m/z	Length	ppm	-10lgP	#Spec	Area	Start	End	Unique
S10A7_HUMAN	K.GTNYLADVFEK.K		34.8	2	628.812	11	0.8	81.45	1	229000	51	61	Y
S10A7_HUMAN	K.KGTNYLADVFEK.K		31.57	3	462.241	12	-1.3	51.39	1	55200	50	61	Y
GGCT_HUMAN	Gamma-glutamylcyclotransferase OS=Homo sapiens GN=GGCT PE=1 SV=1 [O75223]	21008	16	3	3	118.27	3	34666.7	--
Protein Accessions	Peptide	PTM	RT	z	m/z	Length	ppm	-10lgP	#Spec	Area	Start	End	Unique
GGCT_HUMAN	K.ENGLPLEYQEK.L		24.66	2	660.327	11	-0.1	73.11	1	104000	149	159	Y
GGCT_HUMAN	K.VSEEIEDIIK.K		30.22	2	587.813	10	-1.1	60.37	1		172	181	Y
GGCT_HUMAN	K.AIEPNDYTGK.V		16.71	2	554.269	10	-0.5	44.9	1		162	171	Y
PF3D7_1358100	small subunit rRNA processing factor putative - [Pf3D7_13_v3:2305436-2307640(-)]	88681	3	2	2	107.85	3	17250	--
Protein Accessions	Peptide	PTM	RT	z	m/z	Length	ppm	-10lgP	#Spec	Area	Start	End	Unique
PF3D7_1358100	K.LVDEENEEVDR.R		15.74	2	673.807	11	-0.1	70.32	2	12900	653	663	Y
PF3D7_1358100	K.IINDMNNELK.E		21.5	2	602.306	10	0.7	59.48	1	21600	168	177	Y
THIO_HUMAN	Thioredoxin OS=Homo sapiens GN=TXN PE=1 SV=3 [P10599]	11737	19	3	3	105.73	3	61166.7	--
Protein Accessions	Peptide	PTM	RT	z	m/z	Length	ppm	-10lgP	#Spec	Area	Start	End	Unique
THIO_HUMAN	K.VGEFSGANKEK.L		11.43	2	583.296	11	0.3	59.87	1	43500	86	96	Y
THIO_HUMAN	K.VGEFSGANK.E		12.89	2	454.727	9	0	57.49	1		86	94	Y
THIO_HUMAN	K.LEATINELV		34.8	2	501.28	9	0.6	51.31	1	140000	97	105	Y
FILA_HUMAN	Filaggrin OS=Homo sapiens GN=FLG PE=1 SV=3 [P20930]	435180	1	4	4	102.29	5	45733.3	--
Protein Accessions	Peptide	PTM	RT	z	m/z	Length	ppm	-10lgP	#Spec	Area	Start	End	Unique
FILA_HUMAN	R.HSGIGHGQASSAVR.D		9.44	3	455.232	14	-0.2	59.42	1	103000	2019	2032	Y
FILA_HUMAN	R.HSGIGHGQ(+.98)ASSAVR.D	Deamidation (NQ)	10.25	3	455.56	14	-0.8	49.56	1	12100	2019	2032	Y
FILA_HUMAN	R.KRPSSLER.R		7.71	2	486.783	8	1	41.93	1	22100	123	130	Y
FILA_HUMAN	R.HSASQDGQDTIRGHPGSSR.R		10.04	4	498.986	19	0	37.9	1		831	849	Y
FILA_HUMAN	R.HSASQEGQDTIRGHPGSR.R		10.38	4	480.733	18	0.9	37.07	1		3748	3765	Y
DMKN_HUMAN	Dermokine OS=Homo sapiens GN=DMKN PE=1 SV=3 [Q6E0U4]	47082	7	2	2	97.21	3	27350	--
Protein Accessions	Peptide	PTM	RT	z	m/z	Length	ppm	-10lgP	#Spec	Area	Start	End	Unique
DMKN_HUMAN	R.VGEAAHALGNTGHEIGR.Q		17.79	3	563.62	17	-0.1	73.37	2	54700	99	115	Y
DMKN_HUMAN	R.QAEDVIRHGADAVR.G		18.64	3	512.934	14	0.3	29.79	1		116	129	Y
FBX50_HUMAN	F-box only protein 50 OS=Homo sapiens GN=NCCRP1 PE=1 SV=1 [Q6ZVX7]	30847	5	2	2	96.63	3	28800	--
Protein Accessions	Peptide	PTM	RT	z	m/z	Length	ppm	-10lgP	#Spec	Area	Start	End	Unique
FBX50_HUMAN	R.VTDSSVSVQLRE		22.4	2	660.344	12	0.8	71.36	1	57600	264	275	Y
FBX50_HUMAN	R.TRVTDSSVSVQLR.E		20.89	3	483.267	13	0.8	50.53	2		262	274	Y
ZA2G_HUMAN	Zinc-alpha-2-glycoprotein OS=Homo sapiens GN=AZGP1 PE=1 SV=2 [P25311]	34259	7	3	3	93.4	3	74666.7	--
Protein Accessions	Peptide	PTM	RT	z	m/z	Length	ppm	-10lgP	#Spec	Area	Start	End	Unique
ZA2G_HUMAN	R.AGEVQEPELR.G		18.91	2	564.288	10	-0.2	53.97	1	224000	242	251	Y
ZA2G_HUMAN	K.QKWEAEPVYVQR.A		23.19	3	511.599	12	-1	39.1	1		166	177	Y
ZA2G_HUMAN	K.WEAEPVYVQR.A		25.49	2	638.818	10	-2.6	35.73	1		168	177	Y
SEMG1_HUMAN	Semenogelin-1 OS=Homo sapiens GN=SEMG1 PE=1 SV=2 [P04279]	52131	7	1	2	92.4	2	NA	--
Protein Accessions	Peptide	PTM	RT	z	m/z	Length	ppm	-10lgP	#Spec	Area	Start	End	Unique
SEMG1_HUMAN,SEMG2_HUMAN	K.ISYQSSSTEER.R		13.55	2	643.796	11	-0.4	64.45	1	12900	286	296	N
SEMG1_HUMAN	K.QGGSQSSYVLQTEELVANKQQR.E		29.78	3	817.414	22	0	42.05	1	26300	187	208	Y

[truncated: 3 more sheets: NC(1), NC(2), NC(3)]
